# Supplementary material for: Quantitative Structure–Activity Relationship (QSAR) Modeling of Chiral CCR2 Antagonists with a Multidimensional Space of Novel Chirality Descriptors
Source: Molecules. 2025 Jan 14;30(2):307. doi: 10.3390/molecules30020307 (PMC11767949; doi:10.3390/molecules30020307)
Supplement: Supplementary file 1 [file molecules-30-00307-s001.zip]

Archive with 4 entries (3 files):
- Supplementary materials/
- Supplementary materials/CV Results-S3.pdf
- Supplementary materials/Molecular descriptors for computing RCIs-S1.pdf
- Supplementary materials/RCIs and their intercorrelations-S2.xlsx
