# Supplementary material for: Quantitative Structure–Activity Relationship (QSAR) Modeling of Chiral CCR2 Antagonists with a Multidimensional Space of Novel Chirality Descriptors
Source: Molecules. 2025 Jan 14;30(2):307. doi: 10.3390/molecules30020307 (PMC11767949; doi:10.3390/molecules30020307)
Supplement: Supplementary file 1 [file molecules-30-00307-s001.zip › Supplementary materials/RCIs and their intercorrelations-S2.xlsx]

## Sheet: Cover
		Supporting Information S-2 1)Initial set of relative chirality indices (RCIs) for 20 CCR2 anagonsits 2) Final set of relative chirality indices after data preporcessing 3) Log transformed indices RCI-trans = loge(Descriptor+1) 4) Intercorrelation among the RCIs

## Sheet: CCR2all indices
Initial set of RCIs after data cleaning. The column headings indicate the descriptors used to compute the weights for substituents attached to the chiral carbon
		1	2	3	4	5	6	7	8	9	10	11	12	13	14	15	16	17	18	19	20	21	22	23	24	25	26	27	28	29	30	31	32	33	34	35	36	37	38	39	40	41	42	43	44	45	46	47	48
Id	PI50	TRIPLET INDICES USED
		AZV1	AZV2	AZV3	AZV4	AZV5	ASV1	ASV2	ASV3	ASV4	ASV5	DSV1	DSV2	DSV3	DSV4	DSV5	AZS1	AZS2	AZS3	AZS4	AZS5	ASZ1	ASZ2	ASZ3	ASZ4	ASZ5	DN2S1	DN2S2	DN2S3	DN2S4	DN2S5	DN211	DN212	DN213	DN214	DN215	AS11	AS12	AS13	AS14	AS15	DS11	DS12	DS13	DS14	DS15	ASN1	ASN2	ASN3
1	6	19.3071	1.59917	115.564	67438.8	13.7632	0.715053	0.0207945	8.29689	2.58285e+08	0.599811	0.593295	0.0161565	6.99636	4.75998e+08	0.445567	8.65406e+07	9.88763e+12	278047	1.23439	7.73481e+07	0.54338	0.0112763	6.63093	7.02183e+08	0.538537	1667.37	7273.53	60528.6	110261	46173.6	0.355725	0.00521154	4.91992	1.29326e+09	0.354922	0.40796	0.00813687	5.25517	2.17257e+09	0.36346	0.330007	0.00566889	4.47675	4.00445e+09	0.284711	1.0966	0.0375881	12.7869
2	6.11	20.909	1.70751	126.549	79565	13.9278	0.699345	0.0207336	8.20721	3.89537e+08	0.583645	0.580337	0.016113	6.85681	7.54998e+08	0.432262	1.37695e+08	2.20022e+13	374847	1.18249	1.23069e+08	0.532871	0.0112613	6.53474	1.13721e+09	0.527901	2071.29	9997.46	71640.2	138457	53455.9	0.352561	0.00520941	4.92286	1.91692e+09	0.351758	0.401759	0.00812882	5.18732	3.41904e+09	0.358136	0.325804	0.0056649	4.42373	6.21968e+09	0.281296	1.07491	0.0374569	12.9235
3	6.06	16.1935	1.5074	94.9736	68209.2	11.0083	0.734388	0.0208978	8.32004	1.54374e+08	0.616232	0.612305	0.0162451	7.10285	2.7067e+08	0.458477	4.22652e+07	2.80073e+12	179475	1.37554	3.73799e+07	0.585024	0.0113814	7.25953	3.29958e+08	0.574369	1298.93	4944.36	49868.7	90693	38287.7	0.360135	0.00521547	4.92392	8.09915e+08	0.359315	0.416121	0.00815092	5.32528	1.26541e+09	0.37088	0.335716	0.0056759	4.54049	2.29381e+09	0.289735	1.12857	0.0378267	12.7001
4	6.37	16.1069	1.48348	95.2069	68353.8	11.156	0.734388	0.0208978	8.32004	1.54374e+08	0.616232	0.612305	0.0162451	7.10285	2.7067e+08	0.458477	4.32829e+07	3.1493e+12	179678	1.39171	3.65789e+07	0.586084	0.0113882	7.2688	3.28927e+08	0.574339	1298.93	4944.36	49868.7	90693	38287.7	0.360135	0.00521547	4.92392	8.09915e+08	0.359315	0.416121	0.00815092	5.32528	1.26541e+09	0.37088	0.335716	0.0056759	4.54049	2.29381e+09	0.289735	1.12857	0.0378267	12.7001
5	6.4	32.6533	2.78455	183.116	99794.8	25.1491	0.52789	0.00769763	8.62872	9.40146e+08	0.473478	0.424887	0.0052968	7.30407	1.65435e+09	0.377632	2.95223e+08	7.71058e+13	617080	0.786506	2.69356e+08	0.305136	0.00249547	5.93719	3.06543e+09	0.302049	2924.11	15837.2	60528.6	110261	46173.6	0.25617	0.00188937	4.99071	4.32133e+09	0.255698	0.261349	0.00257191	4.97221	9.08046e+09	0.223526	0.215679	0.00185156	4.28578	1.65806e+10	0.180164	0.902033	0.0178677	13.8552
6	6.08	35.6283	3.19116	198.941	109297	26.4841	0.600553	0.0118402	9.32082	1.15452e+09	0.467555	0.490447	0.00894289	7.81751	2.40812e+09	0.342108	3.93603e+08	1.25194e+14	747367	0.734027	3.59572e+08	0.272808	0.0017971	5.89441	4.0672e+09	0.271221	3001.96	15438.9	60528.6	110261	46173.6	0.235921	0.00145683	5.02339	5.66357e+09	0.23553	0.279232	0.00300508	5.30361	1.07226e+10	0.224629	0.234893	0.00231144	4.58919	1.96947e+10	0.180113	0.907983	0.0165131	14.573
7	6.12	35.5258	3.21279	198.38	109421	26.2706	0.535034	0.00886348	8.84539	1.211e+09	0.42511	0.434093	0.00653635	7.41614	2.37473e+09	0.316227	4.19938e+08	145786655907942	768850	0.715368	3.7689e+08	0.258899	0.00162551	5.73933	4.29678e+09	0.256879	3259	17757.2	60528.6	110261	46173.6	0.233776	0.0014328	5.00011	5.71646e+09	0.233311	0.248175	0.00225005	5.03586	1.14235e+10	0.204847	0.206409	0.00165919	4.34982	2.05377e+10	0.165291	0.855925	0.0146696	14.1494
8	6.08	55.1835	5.01943	300.88	160876	42.4004	0.287094	0.00156254	7.94701	5.11075e+09	0.244774	0.237724	0.00110652	6.83769	8.80459e+09	0.202003	1.69386e+09	1.57678e+15	1.87131e+06	0.371801	1.55108e+09	0.13209	0.000291991	4.94181	1.92812e+10	0.130828	6359.58	47681.9	60528.6	110261	-9201.06	0.163179	0.000480604	5.03843	1.84914e+10	0.162888	0.133686	0.000493326	4.42675	5.20702e+10	0.108123	0.114594	0.000378728	3.88938	9.16463e+10	0.0905425	0.641359	0.00565218	14.7762
9	7.41	27.241	2.58311	150.859	101149	20.385	0.542164	0.00773587	8.65279	5.61916e+08	0.48644	0.4385	0.00532586	7.41525	9.40721e+08	0.388574	1.47654e+08	2.45589e+13	398767	0.886745	1.27382e+08	0.329116	0.00252023	6.50833	1.43596e+09	0.322129	2277.96	10765.7	49868.7	90693	38287.7	0.259346	0.0018908	4.99476	2.70628e+09	0.258863	0.266577	0.00257635	5.03855	5.28888e+09	0.228089	0.219411	0.00185385	4.3468	9.4976e+09	0.183343	0.928331	0.0179811	13.7613
10	6.66	32.6533	2.78455	183.116	99794.8	25.1491	0.52789	0.00769763	8.62872	9.40146e+08	0.473478	0.424887	0.0052968	7.30407	1.65435e+09	0.377632	2.95223e+08	7.71058e+13	617080	0.786506	2.69356e+08	0.305136	0.00249547	5.93719	3.06543e+09	0.302049	2924.11	15837.2	60528.6	110261	46173.6	0.25617	0.00188937	4.99071	4.32133e+09	0.255698	0.261349	0.00257191	4.97221	9.08046e+09	0.223526	0.215679	0.00185156	4.28578	1.65806e+10	0.180164	0.902033	0.0178677	13.8552
11	6.76	35.3627	2.97319	200.523	117739	25.4498	0.516294	0.00767507	8.53545	1.4179e+09	0.460716	0.415607	0.00528256	7.15839	2.62402e+09	0.366355	4.6973e+08	1.71578e+14	831912	0.753438	4.28572e+08	0.299234	0.00249215	5.85107	4.9646e+09	0.296084	3632.48	21768.2	71640.2	138457	53455.9	0.253892	0.0018886	4.99369	6.40526e+09	0.253418	0.257376	0.00256937	4.90801	1.42902e+10	0.220252	0.212932	0.00185025	4.23502	2.57528e+10	0.178003	0.884195	0.0178053	14.0033
12	7.88	80.3052	7.01219	445.998	301884	47.6265	0.421467	0.0057007	8.29528	2.47989e+10	0.346367	0.349455	0.00414511	7.04408	4.68564e+10	0.281127	9.62197e+09	3.26653e+16	5.67975e+06	0.502015	8.5623e+09	0.190203	0.00089705	4.88873	1.08434e+11	0.188505	13695.3	146227	-950994	-950994	-950994	0.193655	0.000909061	5.09197	7.9178e+10	0.193451	0.194613	0.00138317	4.59772	2.79194e+11	0.159794	0.167011	0.00105611	4.07336	4.9937e+11	0.132967	0.744594	0.0115388	16.1944
13	7.84	72.6935	6.24507	418.371	299667	43.691	0.427878	0.00570418	8.28565	2.47859e+10	0.351876	0.353765	0.00414709	7.02042	4.68371e+10	0.284653	9.61476e+09	3.26651e+16	5.6442e+06	0.518157	8.55545e+09	0.19266	0.000897158	4.97142	1.08394e+11	0.190833	13297.4	143933	-950994	-950994	-950994	0.195385	0.000909144	5.06633	7.91504e+10	0.195178	0.19633	0.00138335	4.6063	2.79129e+11	0.16115	0.168219	0.00105621	4.06677	4.99279e+11	0.133844	0.753626	0.0115476	15.6311
14	6.64	59.2817	6.16607	290.33	160235	38.7082	0.423446	0.00570073	8.59749	1.97694e+09	0.347362	0.350712	0.00414512	7.28304	3.69945e+09	0.281621	6.28481e+08	272722210388167	1.07518e+06	0.507307	5.50405e+08	0.190649	0.00089705	5.18559	6.82167e+09	0.188904	4911.43	27659.5	81018.8	132706	66436.2	0.193814	0.000909061	5.09281	9.88679e+09	0.19361	0.194867	0.00138317	4.71815	2.08624e+10	0.159942	0.167169	0.00105611	4.16	3.67832e+10	0.133052	0.751047	0.0115389	16.0188
15	7.88	41.6114	4.28257	224.458	154688	28.4333	0.475116	0.00575368	9.11425	1.9563e+09	0.388596	0.388606	0.00417784	7.71677	3.66828e+09	0.307694	6.17304e+08	2.72426e+14	1.00799e+06	0.645264	5.39905e+08	0.21624	0.000903185	5.96557	6.76163e+09	0.212417	3973.21	22436.7	60170	110813	45882.1	0.202797	0.000910157	5.06903	9.84218e+09	0.202575	0.208597	0.00138677	5.01841	2.07584e+10	0.170809	0.176785	0.00105805	4.37822	3.66332e+10	0.140326	0.833987	0.0116749	15.2618
16	7.38	68.7317	6.47034	361.918	218761	43.5571	0.422246	0.00570071	8.47162	6.88933e+09	0.346746	0.349911	0.00414511	7.15969	1.39067e+10	0.28129	2.62553e+09	3450758833369787	2.53599e+06	0.503644	2.29756e+09	0.190338	0.00089705	5.00976	2.9028e+10	0.188625	8099.73	62149.1	-950994	-950994	-950994	0.193717	0.000909061	5.08969	2.89798e+10	0.193513	0.194704	0.00138317	4.65282	7.45984e+10	0.159846	0.167067	0.00105611	4.11063	1.32357e+11	0.132996	0.747011	0.0115388	16.0542
17	8.74	55.5828	4.98829	313.634	214590	36.729	0.446478	0.00571435	8.76912	6.87035e+09	0.365846	0.366409	0.00415253	7.35733	1.38783e+10	0.292254	2.61524e+09	3450468007886613	2.47884e+06	0.557299	2.28786e+09	0.199817	0.000897942	5.37672	2.89723e+10	0.197324	7357.62	57778.3	-950994	-950994	-950994	0.198275	0.00090939	5.05907	2.89398e+10	0.198058	0.200699	0.00138405	4.79487	7.45024e+10	0.164544	0.171218	0.00105659	4.20077	1.32219e+11	0.136086	0.783724	0.0115788	15.3362
18	8.46	59.959	5.08325	345.668	238322	40.6028	0.436059	0.00570619	8.48233	1.07159e+10	0.360472	0.359073	0.00414786	7.16838	1.992e+10	0.290207	3.76446e+09	6380937387981136	3.1348e+06	0.538522	3.37633e+09	0.197149	0.000897529	5.25131	4.22617e+10	0.195059	9016.52	81186.7	-950994	-950994	-950994	0.197335	0.000909293	5.05824	3.85817e+10	0.19712	0.198707	0.00138367	4.69017	1.1838e+11	0.16312	0.169817	0.00105638	4.1206	2.11629e+11	0.135155	0.772021	0.0115653	15.3146
19	7.52	71.9552	6.51863	388.85	239478	46.0001	0.421978	0.00570071	8.42799	1.00992e+10	0.346626	0.34975	0.00414511	7.13056	2.08024e+10	0.281239	3.80833e+09	6563351047034406	3.18965e+06	0.503022	3.34885e+09	0.19029	0.00089705	4.97249	4.22402e+10	0.188582	9362.51	78281.6	-950994	-950994	-950994	0.193696	0.000909061	5.08943	3.86193e+10	0.193493	0.194671	0.00138317	4.63466	1.06539e+11	0.159828	0.167047	0.00105611	4.09776	1.88878e+11	0.132986	0.74617	0.0115388	16.0705
20	9.37	60.3485	5.10031	347.182	235794	40.9084	0.440079	0.00570926	8.64951	1.00813e+10	0.361451	0.361955	0.00414967	7.27244	2.07759e+10	0.289893	3.79856e+09	6563065638995518	3.13699e+06	0.542344	3.33962e+09	0.197277	0.000897578	5.25193	4.21871e+10	0.194994	8698.07	74309.4	-950994	-950994	-950994	0.197335	0.000909293	5.05824	3.85817e+10	0.19712	0.199142	0.00138374	4.73271	1.06448e+11	0.163359	0.170133	0.00105642	4.1545	1.88748e+11	0.135305	0.773255	0.0115662	15.3704
[truncated: 179 more columns]

## Sheet: LN trans
Intial set of RCI calculated for the 20 chiral molecules. RCI with high degeneracy & undefined due to Log transformation are hihghlighted
		1	2	3	4	5	6	7	8	9	10	11	12	13	14	15	16	17	18	19	20	21	22	23	24	25	26	27	28	29	30	31	32	33	34	35	36	37	38	39	40	41	42	43	44	45	46	47	48
Id	pI50	AZV1	AZV2	AZV3	AZV4	AZV5	ASV1	ASV2	ASV3	ASV4	ASV5	DSV1	DSV2	DSV3	DSV4	DSV5	AZS1	AZS2	AZS3	AZS4	AZS5	ASZ1	ASZ2	ASZ3	ASZ4	ASZ5	DN2S1	DN2S2	DN2S3	DN2S4	DN2S5	DN211	DN212	DN213	DN214	DN215	AS11	AS12	AS13	AS14	AS15	DS11	DS12	DS13	DS14	DS15	ASN1	ASN2	ASN3
1	6	3.01097	0.955192	4.75844	11.119	2.69214	0.539444	0.0205812	2.22968	19.3696	0.469886	0.465804	0.0160273	2.07899	19.9809	0.368502	18.2761	29.9223	12.5355	0.803968	18.1638	0.433975	0.0112132	2.03221	20.3697	0.430832	7.41961	8.89213	11.0109	11.6106	10.7402	0.304336	0.00519801	1.77832	20.9804	0.303744	0.342142	0.00810395	1.83341	21.4992	0.310026	0.285184	0.00565289	1.70051	22.1107	0.250534	0.740316	0.0368989	2.62372
2	6.11	3.0869	0.996028	4.8485	11.2843	2.70323	0.530243	0.0205216	2.21999	19.7805	0.459729	0.457638	0.0159846	2.06138	20.4422	0.359255	18.7406	30.7222	12.8343	0.780467	18.6283	0.427142	0.0111984	2.01952	20.8518	0.423895	7.63641	9.21019	11.1794	11.8383	10.8866	0.302	0.00519589	1.77882	21.374	0.301406	0.337728	0.00809596	1.8225	21.9526	0.306113	0.282019	0.00564891	1.69078	22.551	0.247872	0.729919	0.0367724	2.63358
3	6.06	2.84453	0.919248	4.56407	11.1303	2.4856	0.550655	0.0206824	2.23217	18.8549	0.480097	0.477665	0.0161145	2.09222	19.4164	0.377393	17.5595	28.6609	12.0978	0.865224	17.4366	0.4606	0.0113171	2.11137	19.6145	0.453854	7.17007	8.50621	10.8172	11.4152	10.5529	0.307584	0.00520192	1.779	20.5124	0.306981	0.347922	0.00811788	1.84455	20.9587	0.315453	0.289468	0.00565985	1.71208	21.5535	0.254437	0.75545	0.0371288	2.61741
4	6.37	2.83948	0.909661	4.5665	11.1325	2.49782	0.550655	0.0206824	2.23217	18.8549	0.480097	0.477665	0.0161145	2.09222	19.4164	0.377393	17.5833	28.7782	12.0989	0.87201	17.415	0.461268	0.0113238	2.11249	19.6113	0.453835	7.17007	8.50621	10.8172	11.4152	10.5529	0.307584	0.00520192	1.779	20.5124	0.306981	0.347922	0.00811788	1.84455	20.9587	0.315453	0.289468	0.00565985	1.71208	21.5535	0.254437	0.75545	0.0371288	2.61741
5	6.4	3.51611	1.33093	5.21557	11.5109	3.26382	0.423888	0.00766815	2.26475	20.6615	0.387626	0.354092	0.00528282	2.11675	21.2267	0.320366	19.5032	31.9762	13.3328	0.580262	19.4115	0.266307	0.00249236	1.9369	21.8435	0.263939	7.98109	9.67018	11.0109	11.6106	10.7402	0.228068	0.00188759	1.79021	22.1868	0.227692	0.232181	0.00256861	1.78712	22.9294	0.201737	0.195303	0.00184985	1.66502	23.5315	0.165654	0.642923	0.0177099	2.69835
6	6.08	3.60082	1.43298	5.29802	11.6018	3.31361	0.470349	0.0117706	2.33416	20.8669	0.383598	0.399076	0.00890314	2.17674	21.6021	0.294242	19.7909	32.4609	13.5243	0.550446	19.7004	0.241226	0.00179548	1.93071	22.1262	0.239978	8.00735	9.64471	11.0109	11.6106	10.7402	0.211816	0.00145577	1.79565	22.4573	0.2115	0.24626	0.00300057	1.84112	23.0956	0.202638	0.210984	0.00230877	1.72083	23.7036	0.16561	0.646046	0.0163783	2.74554
7	6.12	3.59802	1.43813	5.29521	11.603	3.30581	0.428552	0.00882443	2.287	20.9147	0.354249	0.360532	0.00651508	2.13015	21.5882	0.274769	19.8556	32.6132	13.5527	0.539628	19.7475	0.230238	0.00162419	1.90796	22.1811	0.228631	8.08948	9.7846	11.0109	11.6106	10.7402	0.21008	0.00143177	1.79178	22.4666	0.209703	0.221683	0.00224752	1.79772	23.1589	0.186353	0.187648	0.00165781	1.67706	23.7455	0.15297	0.618383	0.014563	2.71796
8	6.08	4.02862	1.79499	5.71003	11.9884	3.77047	0.252387	0.00156132	2.19132	22.3546	0.218954	0.213274	0.00110591	2.05894	22.8985	0.183989	21.2503	34.9942	14.4422	0.316125	21.1622	0.124066	0.000291948	1.78201	23.6824	0.12295	8.75788	10.7723	11.0109	11.6106	#NUM!	0.151156	0.000480488	1.79814	23.6406	0.150906	0.125474	0.000493205	1.69134	24.6759	0.102668	0.108491	0.000378656	1.58707	25.2412	0.0866753	0.495524	0.00563627	2.75851
9	7.41	3.34077	1.27623	5.02295	11.5244	3.06269	0.433187	0.0077061	2.26725	20.1469	0.396384	0.363601	0.00531173	2.13005	20.6622	0.328277	18.8104	30.8321	12.8961	0.634853	18.6627	0.284514	0.00251706	2.01601	21.0851	0.279244	7.73148	9.28421	10.8172	11.4152	10.5529	0.230592	0.00188901	1.79089	21.7188	0.230209	0.236318	0.00257304	1.79816	22.3889	0.20546	0.198368	0.00185213	1.6765	22.9743	0.168344	0.656655	0.0178214	2.69201
10	6.66	3.51611	1.33093	5.21557	11.5109	3.26382	0.423888	0.00766815	2.26475	20.6615	0.387626	0.354092	0.00528282	2.11675	21.2267	0.320366	19.5032	31.9762	13.3328	0.580262	19.4115	0.266307	0.00249236	1.9369	21.8435	0.263939	7.98109	9.67018	11.0109	11.6106	10.7402	0.228068	0.00188759	1.79021	22.1868	0.227692	0.232181	0.00256861	1.78712	22.9294	0.201737	0.195303	0.00184985	1.66502	23.5315	0.165654	0.642923	0.0177099	2.69835
11	6.76	3.59354	1.37957	5.3059	11.6762	3.27525	0.416269	0.00764577	2.25502	21.0724	0.378927	0.347558	0.00526866	2.09905	21.688	0.312147	19.9677	32.7761	13.6315	0.561578	19.876	0.261775	0.00248905	1.9244	22.3256	0.259347	8.19795	9.98825	11.1794	11.8383	10.8866	0.226252	0.00188682	1.79071	22.5804	0.225874	0.229027	0.00256607	1.77631	23.3828	0.199057	0.193041	0.00184854	1.65537	23.9718	0.163821	0.633501	0.0176487	2.70827
12	7.88	4.39821	2.08096	6.10256	12.6178	3.88417	0.351689	0.00568452	2.22951	23.9341	0.29741	0.299701	0.00413654	2.08494	24.5704	0.24774	22.9873	38.0251	15.5524	0.406807	22.8706	0.174124	0.000896648	1.77304	25.4094	0.172696	9.52488	11.8929	#NUM!	#NUM!	#NUM!	0.17702	0.000908648	1.80697	25.095	0.176849	0.177822	0.00138221	1.72236	26.3552	0.148242	0.154446	0.00105555	1.624	26.9366	0.12484	0.556522	0.0114727	2.84459
13	7.84	4.29992	1.98032	6.03876	12.6104	3.79977	0.356189	0.00568797	2.22847	23.9335	0.301493	0.30289	0.00413851	2.08199	24.5699	0.250489	22.9866	38.0251	15.5461	0.417497	22.8698	0.176186	0.000896756	1.78699	25.409	0.174653	9.4954	11.8771	#NUM!	#NUM!	#NUM!	0.178469	0.000908731	1.80275	25.0946	0.178295	0.179258	0.00138239	1.72389	26.3549	0.149411	0.15548	0.00105565	1.6227	26.9364	0.125614	0.561685	0.0114815	2.81127
14	6.64	4.09903	1.96936	5.67446	11.9844	3.68156	0.353081	0.00568454	2.2615	21.4048	0.298149	0.300632	0.00413655	2.11421	22.0314	0.248126	20.2588	33.2395	13.888	0.410324	20.1262	0.174499	0.000896648	1.82222	22.6434	0.173032	8.49952	10.2278	11.3024	11.7959	11.104	0.177153	0.000908648	1.80711	23.0145	0.176982	0.178035	0.00138221	1.74364	23.7612	0.14837	0.154581	0.00105555	1.64094	24.3283	0.124915	0.560214	0.0114728	2.83432
15	7.88	3.75212	1.66441	5.41813	11.9492	3.38213	0.388737	0.00573719	2.31395	21.3943	0.328293	0.3283	0.00416914	2.16525	22.023	0.268265	20.2409	33.2384	13.8235	0.497901	20.1069	0.195764	0.000902777	1.94098	22.6345	0.192616	8.28758	10.0185	11.0049	11.6156	10.7339	0.18465	0.000909743	1.8032	23.0099	0.184465	0.18946	0.00138581	1.79482	23.7562	0.157695	0.162786	0.0010575	1.68236	24.3242	0.131314	0.606492	0.0116073	2.78882
16	7.38	4.24466	2.01094	5.89418	12.2957	3.79677	0.352238	0.00568452	2.2483	22.6532	0.297691	0.300039	0.00413654	2.09921	23.3556	0.247867	21.6886	35.7774	14.7461	0.407892	21.5551	0.174238	0.000896648	1.79338	24.0915	0.172797	8.99971	11.0373	#NUM!	#NUM!	#NUM!	0.177072	0.000908648	1.8066	24.0899	0.176901	0.177898	0.00138221	1.73215	25.0354	0.148287	0.154493	0.00105555	1.63132	25.6088	0.124866	0.557906	0.0114728	2.8364
17	8.74	4.0357	1.78981	5.75141	12.2765	3.63043	0.369132	0.00569808	2.27923	22.6505	0.311774	0.312186	0.00414393	2.12314	23.3536	0.256388	21.6846	35.7773	14.7233	0.442953	21.5509	0.182169	0.000897539	1.85265	24.0896	0.180089	8.90363	10.9644	#NUM!	#NUM!	#NUM!	0.180883	0.000908977	1.80156	24.0885	0.180702	0.182904	0.00138309	1.75697	25.0341	0.152329	0.158044	0.00105603	1.64881	25.6077	0.127589	0.578703	0.0115123	2.79338
18	8.46	4.1102	1.80554	5.84837	12.3814	3.72817	0.361902	0.00568997	2.24943	23.095	0.307832	0.306803	0.00413928	2.10027	23.715	0.254803	22.0489	36.3921	14.9581	0.430822	21.9401	0.179943	0.000897126	1.83279	24.4671	0.178195	9.10693	11.3045	#NUM!	#NUM!	#NUM!	0.180098	0.00090888	1.80142	24.376	0.179919	0.181243	0.00138271	1.73874	25.4972	0.151106	0.156847	0.00105582	1.63327	26.0781	0.126769	0.572121	0.011499	2.79206
19	7.52	4.28985	2.01738	5.96576	12.3862	3.85015	0.352049	0.00568452	2.24368	23.0357	0.297602	0.29992	0.00413654	2.09563	23.7583	0.247828	22.0605	36.4203	14.9754	0.407478	21.9319	0.174197	0.000896648	1.78716	24.4666	0.172761	9.14458	11.2681	#NUM!	#NUM!	#NUM!	0.177055	0.000908648	1.80655	24.377	0.176884	0.177871	0.00138221	1.72894	25.3918	0.148271	0.154476	0.00105555	1.6288	25.9644	0.124857	0.557425	0.0114728	2.83735
20	9.37	4.11657	1.80834	5.85272	12.3707	3.73549	0.364698	0.00569302	2.26691	23.0339	0.308551	0.308921	0.00414109	2.11293	23.7571	0.254559	22.0579	36.4202	14.9588	0.433303	21.9291	0.18005	0.000897176	1.83289	24.4654	0.178141	9.07097	11.216	#NUM!	#NUM!	#NUM!	0.180098	0.00090888	1.80142	24.376	0.179919	0.181607	0.00138278	1.74619	25.3909	0.151312	0.157117	0.00105586	1.63987	25.9637	0.126902	0.572817	0.0114998	2.79547
Id	PI50	AZV1	AZV2	AZV3	AZV4	AZV5	ASV1		ASV3	ASV4	ASV5	DSV1	DSV2	DSV3	DSV4	DSV5	AZS1	AZS2	AZS3	AZS4	AZS5	ASZ1	ASZ2	ASZ3	ASZ4	ASZ5	DN2S1	DN2S2				DN211		DN213	DN214	DN215	AS11		AS13	AS14	AS15	DS11		DS13	DS14	DS15	ASN1		ASN3
1	6	3.01097	0.955192	4.75844	11.119	2.69214	0.539444		2.22968	19.3696	0.469886	0.465804	0.0160273	2.07899	19.9809	0.368502	18.2761	29.9223	12.5355	0.803968	18.1638	0.433975	0.0112132	2.03221	20.3697	0.430832	7.41961	8.89213				0.304336		1.77832	20.9804	0.303744	0.342142		1.83341	21.4992	0.310026	0.285184		1.70051	22.1107	0.250534	0.740316		2.62372
2	6.11	3.0869	0.996028	4.8485	11.2843	2.70323	0.530243		2.21999	19.7805	0.459729	0.457638	0.0159846	2.06138	20.4422	0.359255	18.7406	30.7222	12.8343	0.780467	18.6283	0.427142	0.0111984	2.01952	20.8518	0.423895	7.63641	9.21019				0.302		1.77882	21.374	0.301406	0.337728		1.8225	21.9526	0.306113	0.282019		1.69078	22.551	0.247872	0.729919		2.63358
3	6.06	2.84453	0.919248	4.56407	11.1303	2.4856	0.550655		2.23217	18.8549	0.480097	0.477665	0.0161145	2.09222	19.4164	0.377393	17.5595	28.6609	12.0978	0.865224	17.4366	0.4606	0.0113171	2.11137	19.6145	0.453854	7.17007	8.50621				0.307584		1.779	20.5124	0.306981	0.347922		1.84455	20.9587	0.315453	0.289468		1.71208	21.5535	0.254437	0.75545		2.61741
4	6.37	2.83948	0.909661	4.5665	11.1325	2.49782	0.550655		2.23217	18.8549	0.480097	0.477665	0.0161145	2.09222	19.4164	0.377393	17.5833	28.7782	12.0989	0.87201	17.415	0.461268	0.0113238	2.11249	19.6113	0.453835	7.17007	8.50621				0.307584		1.779	20.5124	0.306981	0.347922		1.84455	20.9587	0.315453	0.289468		1.71208	21.5535	0.254437	0.75545		2.61741
5	6.4	3.51611	1.33093	5.21557	11.5109	3.26382	0.423888		2.26475	20.6615	0.387626	0.354092	0.00528282	2.11675	21.2267	0.320366	19.5032	31.9762	13.3328	0.580262	19.4115	0.266307	0.00249236	1.9369	21.8435	0.263939	7.98109	9.67018				0.228068		1.79021	22.1868	0.227692	0.232181		1.78712	22.9294	0.201737	0.195303		1.66502	23.5315	0.165654	0.642923		2.69835
6	6.08	3.60082	1.43298	5.29802	11.6018	3.31361	0.470349		2.33416	20.8669	0.383598	0.399076	0.00890314	2.17674	21.6021	0.294242	19.7909	32.4609	13.5243	0.550446	19.7004	0.241226	0.00179548	1.93071	22.1262	0.239978	8.00735	9.64471				0.211816		1.79565	22.4573	0.2115	0.24626		1.84112	23.0956	0.202638	0.210984		1.72083	23.7036	0.16561	0.646046		2.74554
7	6.12	3.59802	1.43813	5.29521	11.603	3.30581	0.428552		2.287	20.9147	0.354249	0.360532	0.00651508	2.13015	21.5882	0.274769	19.8556	32.6132	13.5527	0.539628	19.7475	0.230238	0.00162419	1.90796	22.1811	0.228631	8.08948	9.7846				0.21008		1.79178	22.4666	0.209703	0.221683		1.79772	23.1589	0.186353	0.187648		1.67706	23.7455	0.15297	0.618383		2.71796
8	6.08	4.02862	1.79499	5.71003	11.9884	3.77047	0.252387		2.19132	22.3546	0.218954	0.213274	0.00110591	2.05894	22.8985	0.183989	21.2503	34.9942	14.4422	0.316125	21.1622	0.124066	0.000291948	1.78201	23.6824	0.12295	8.75788	10.7723				0.151156		1.79814	23.6406	0.150906	0.125474		1.69134	24.6759	0.102668	0.108491		1.58707	25.2412	0.0866753	0.495524		2.75851
9	7.41	3.34077	1.27623	5.02295	11.5244	3.06269	0.433187		2.26725	20.1469	0.396384	0.363601	0.00531173	2.13005	20.6622	0.328277	18.8104	30.8321	12.8961	0.634853	18.6627	0.284514	0.00251706	2.01601	21.0851	0.279244	7.73148	9.28421				0.230592		1.79089	21.7188	0.230209	0.236318		1.79816	22.3889	0.20546	0.198368		1.6765	22.9743	0.168344	0.656655		2.69201
10	6.66	3.51611	1.33093	5.21557	11.5109	3.26382	0.423888		2.26475	20.6615	0.387626	0.354092	0.00528282	2.11675	21.2267	0.320366	19.5032	31.9762	13.3328	0.580262	19.4115	0.266307	0.00249236	1.9369	21.8435	0.263939	7.98109	9.67018				0.228068		1.79021	22.1868	0.227692	0.232181		1.78712	22.9294	0.201737	0.195303		1.66502	23.5315	0.165654	0.642923		2.69835
11	6.76	3.59354	1.37957	5.3059	11.6762	3.27525	0.416269		2.25502	21.0724	0.378927	0.347558	0.00526866	2.09905	21.688	0.312147	19.9677	32.7761	13.6315	0.561578	19.876	0.261775	0.00248905	1.9244	22.3256	0.259347	8.19795	9.98825				0.226252		1.79071	22.5804	0.225874	0.229027		1.77631	23.3828	0.199057	0.193041		1.65537	23.9718	0.163821	0.633501		2.70827
12	7.88	4.39821	2.08096	6.10256	12.6178	3.88417	0.351689		2.22951	23.9341	0.29741	0.299701	0.00413654	2.08494	24.5704	0.24774	22.9873	38.0251	15.5524	0.406807	22.8706	0.174124	0.000896648	1.77304	25.4094	0.172696	9.52488	11.8929				0.17702		1.80697	25.095	0.176849	0.177822		1.72236	26.3552	0.148242	0.154446		1.624	26.9366	0.12484	0.556522		2.84459
13	7.84	4.29992	1.98032	6.03876	12.6104	3.79977	0.356189		2.22847	23.9335	0.301493	0.30289	0.00413851	2.08199	24.5699	0.250489	22.9866	38.0251	15.5461	0.417497	22.8698	0.176186	0.000896756	1.78699	25.409	0.174653	9.4954	11.8771				0.178469		1.80275	25.0946	0.178295	0.179258		1.72389	26.3549	0.149411	0.15548		1.6227	26.9364	0.125614	0.561685		2.81127
14	6.64	4.09903	1.96936	5.67446	11.9844	3.68156	0.353081		2.2615	21.4048	0.298149	0.300632	0.00413655	2.11421	22.0314	0.248126	20.2588	33.2395	13.888	0.410324	20.1262	0.174499	0.000896648	1.82222	22.6434	0.173032	8.49952	10.2278				0.177153		1.80711	23.0145	0.176982	0.178035		1.74364	23.7612	0.14837	0.154581		1.64094	24.3283	0.124915	0.560214		2.83432
15	7.88	3.75212	1.66441	5.41813	11.9492	3.38213	0.388737		2.31395	21.3943	0.328293	0.3283	0.00416914	2.16525	22.023	0.268265	20.2409	33.2384	13.8235	0.497901	20.1069	0.195764	0.000902777	1.94098	22.6345	0.192616	8.28758	10.0185				0.18465		1.8032	23.0099	0.184465	0.18946		1.79482	23.7562	0.157695	0.162786		1.68236	24.3242	0.131314	0.606492		2.78882
16	7.38	4.24466	2.01094	5.89418	12.2957	3.79677	0.352238		2.2483	22.6532	0.297691	0.300039	0.00413654	2.09921	23.3556	0.247867	21.6886	35.7774	14.7461	0.407892	21.5551	0.174238	0.000896648	1.79338	24.0915	0.172797	8.99971	11.0373				0.177072		1.8066	24.0899	0.176901	0.177898		1.73215	25.0354	0.148287	0.154493		1.63132	25.6088	0.124866	0.557906		2.8364
17	8.74	4.0357	1.78981	5.75141	12.2765	3.63043	0.369132		2.27923	22.6505	0.311774	0.312186	0.00414393	2.12314	23.3536	0.256388	21.6846	35.7773	14.7233	0.442953	21.5509	0.182169	0.000897539	1.85265	24.0896	0.180089	8.90363	10.9644				0.180883		1.80156	24.0885	0.180702	0.182904		1.75697	25.0341	0.152329	0.158044		1.64881	25.6077	0.127589	0.578703		2.79338
18	8.46	4.1102	1.80554	5.84837	12.3814	3.72817	0.361902		2.24943	23.095	0.307832	0.306803	0.00413928	2.10027	23.715	0.254803	22.0489	36.3921	14.9581	0.430822	21.9401	0.179943	0.000897126	1.83279	24.4671	0.178195	9.10693	11.3045				0.180098		1.80142	24.376	0.179919	0.181243		1.73874	25.4972	0.151106	0.156847		1.63327	26.0781	0.126769	0.572121		2.79206
19	7.52	4.28985	2.01738	5.96576	12.3862	3.85015	0.352049		2.24368	23.0357	0.297602	0.29992	0.00413654	2.09563	23.7583	0.247828	22.0605	36.4203	14.9754	0.407478	21.9319	0.174197	0.000896648	1.78716	24.4666	0.172761	9.14458	11.2681				0.177055		1.80655	24.377	0.176884	0.177871		1.72894	25.3918	0.148271	0.154476		1.6288	25.9644	0.124857	0.557425		2.83735
20	9.37	4.11657	1.80834	5.85272	12.3707	3.73549	0.364698		2.26691	23.0339	0.308551	0.308921	0.00414109	2.11293	23.7571	0.254559	22.0579	36.4202	14.9588	0.433303	21.9291	0.18005	0.000897176	1.83289	24.4654	0.178141	9.07097	11.216				0.180098		1.80142	24.376	0.179919	0.181607		1.74619	25.3909	0.151312	0.157117		1.63987	25.9637	0.126902	0.572817		2.79547
		AZV1	AZV2	AZV3	AZV4	AZV5	ASV1	ASV3	ASV4	ASV5	DSV1	DSV2	DSV3	DSV4	DSV5	AZS1	AZS2	AZS3	AZS4	AZS5	ASZ1	ASZ2	ASZ3	ASZ4	ASZ5	DN2S1	DN2S2					DN211		DN213	DN214	DN215	AS11		AS13	AS14	AS15	DS11		DS13	DS14	DS15	ASN1		ASN3
[truncated: 179 more columns]

## Sheet: Final set of LN trans RCI
Final set of RCIs after data cleaning. The column headings indicate the descriptors used to compute the weights for substituents
		1	2	3	4	5	6	7	8	9	10	11	12	13	14	15	16	17	18	19	20	21	22	23	24	25	26	27	28	29	30	31	32	33	34	35	36	37	38	39	40	41	42	43	44	45	46	47	48
Id	PI50	AZV1	AZV2	AZV3	AZV4	AZV5	ASV1	ASV3	ASV4	ASV5	DSV1	DSV2	DSV3	DSV4	DSV5	AZS1	AZS2	AZS3	AZS4	AZS5	ASZ1	ASZ2	ASZ3	ASZ4	ASZ5	DN2S1	DN2S2	DN211	DN213	DN214	DN215	AS11	AS13	AS14	AS15	DS11	DS13	DS14	DS15	ASN1	ASN3	ASN4	ASN5	DSN1	DSN2	DSN3	DSN4	DSN5	DN2N1
1	6	3.01097	0.955192	4.75844	11.119	2.69214	0.539444	2.22968	19.3696	0.469886	0.465804	0.0160273	2.07899	19.9809	0.368502	18.2761	29.9223	12.5355	0.803968	18.1638	0.433975	0.0112132	2.03221	20.3697	0.430832	7.41961	8.89213	0.304336	1.77832	20.9804	0.303744	0.342142	1.83341	21.4992	0.310026	0.285184	1.70051	22.1107	0.250534	0.740316	2.62372	17.6014	0.732058	1.57042	0.265575	3.55536	15.2767	1.3946	1.62178
2	6.11	3.0869	0.996028	4.8485	11.2843	2.70323	0.530243	2.21999	19.7805	0.459729	0.457638	0.0159846	2.06138	20.4422	0.359255	18.7406	30.7222	12.8343	0.780467	18.6283	0.427142	0.0111984	2.01952	20.8518	0.423895	7.63641	9.21019	0.302	1.77882	21.374	0.301406	0.337728	1.8225	21.9526	0.306113	0.282019	1.69078	22.551	0.247872	0.729919	2.63358	17.964	0.721834	1.55502	0.261992	3.58724	15.5835	1.37746	1.62273
3	6.06	2.84453	0.919248	4.56407	11.1303	2.4856	0.550655	2.23217	18.8549	0.480097	0.477665	0.0161145	2.09222	19.4164	0.377393	17.5595	28.6609	12.0978	0.865224	17.4366	0.4606	0.0113171	2.11137	19.6145	0.453854	7.17007	8.50621	0.307584	1.779	20.5124	0.306981	0.347922	1.84455	20.9587	0.315453	0.289468	1.71208	21.5535	0.254437	0.75545	2.61741	17.1598	0.747039	1.5868	0.269829	3.51918	14.8737	1.4174	1.62301
4	6.37	2.83948	0.909661	4.5665	11.1325	2.49782	0.550655	2.23217	18.8549	0.480097	0.477665	0.0161145	2.09222	19.4164	0.377393	17.5833	28.7782	12.0989	0.87201	17.415	0.461268	0.0113238	2.11249	19.6113	0.453835	7.17007	8.50621	0.307584	1.779	20.5124	0.306981	0.347922	1.84455	20.9587	0.315453	0.289468	1.71208	21.5535	0.254437	0.75545	2.61741	17.1598	0.747039	1.5868	0.269829	3.51918	14.8737	1.4174	1.62301
5	6.4	3.51611	1.33093	5.21557	11.5109	3.26382	0.423888	2.26475	20.6615	0.387626	0.354092	0.00528282	2.11675	21.2267	0.320366	19.5032	31.9762	13.3328	0.580262	19.4115	0.266307	0.00249236	1.9369	21.8435	0.263939	7.98109	9.67018	0.228068	1.79021	22.1868	0.227692	0.232181	1.78712	22.9294	0.201737	0.195303	1.66502	23.5315	0.165654	0.642923	2.69835	18.6873	0.634632	1.51645	0.184442	3.68649	16.3409	1.31967	1.64459
6	6.08	3.60082	1.43298	5.29802	11.6018	3.31361	0.470349	2.33416	20.8669	0.383598	0.399076	0.00890314	2.17674	21.6021	0.294242	19.7909	32.4609	13.5243	0.550446	19.7004	0.241226	0.00179548	1.93071	22.1262	0.239978	8.00735	9.64471	0.211816	1.79565	22.4573	0.2115	0.24626	1.84112	23.0956	0.202638	0.210984	1.72083	23.7036	0.16561	0.646046	2.74554	18.8542	0.636916	1.66015	0.267266	3.7998	16.4177	1.39017	1.65507
7	6.12	3.59802	1.43813	5.29521	11.603	3.30581	0.428552	2.287	20.9147	0.354249	0.360532	0.00651508	2.13015	21.5882	0.274769	19.8556	32.6132	13.5527	0.539628	19.7475	0.230238	0.00162419	1.90796	22.1811	0.228631	8.08948	9.7846	0.21008	1.79178	22.4666	0.209703	0.221683	1.79772	23.1589	0.186353	0.187648	1.67706	23.7455	0.15297	0.618383	2.71796	18.9111	0.609545	1.55677	0.198782	3.74746	16.4596	1.32638	1.64769
8	6.08	4.02862	1.79499	5.71003	11.9884	3.77047	0.252387	2.19132	22.3546	0.218954	0.213274	0.00110591	2.05894	22.8985	0.183989	21.2503	34.9942	14.4422	0.316125	21.1622	0.124066	0.000291948	1.78201	23.6824	0.12295	8.75788	10.7723	0.151156	1.79814	23.6406	0.150906	0.125474	1.69134	24.6759	0.102668	0.108491	1.58707	25.2412	0.0866753	0.495524	2.75851	20.0257	0.488528	1.39203	0.101213	3.82121	17.5806	1.1647	1.65996
9	7.41	3.34077	1.27623	5.02295	11.5244	3.06269	0.433187	2.26725	20.1469	0.396384	0.363601	0.00531173	2.13005	20.6622	0.328277	18.8104	30.8321	12.8961	0.634853	18.6627	0.284514	0.00251706	2.01601	21.0851	0.279244	7.73148	9.28421	0.230592	1.79089	21.7188	0.230209	0.236318	1.79816	22.3889	0.20546	0.198368	1.6765	22.9743	0.168344	0.656655	2.69201	18.2456	0.648203	1.53259	0.187516	3.65018	15.9379	1.34189	1.64584
10	6.66	3.51611	1.33093	5.21557	11.5109	3.26382	0.423888	2.26475	20.6615	0.387626	0.354092	0.00528282	2.11675	21.2267	0.320366	19.5032	31.9762	13.3328	0.580262	19.4115	0.266307	0.00249236	1.9369	21.8435	0.263939	7.98109	9.67018	0.228068	1.79021	22.1868	0.227692	0.232181	1.78712	22.9294	0.201737	0.195303	1.66502	23.5315	0.165654	0.642923	2.69835	18.6873	0.634632	1.51645	0.184442	3.68649	16.3409	1.31967	1.64459
11	6.76	3.59354	1.37957	5.3059	11.6762	3.27525	0.416269	2.25502	21.0724	0.378927	0.347558	0.00526866	2.09905	21.688	0.312147	19.9677	32.7761	13.6315	0.561578	19.876	0.261775	0.00248905	1.9244	22.3256	0.259347	8.19795	9.98825	0.226252	1.79071	22.5804	0.225874	0.229027	1.77631	23.3828	0.199057	0.193041	1.65537	23.9718	0.163821	0.633501	2.70827	19.0498	0.625382	1.50127	0.181857	3.71849	16.6477	1.30297	1.64555
12	7.88	4.39821	2.08096	6.10256	12.6178	3.88417	0.351689	2.22951	23.9341	0.29741	0.299701	0.00413654	2.08494	24.5704	0.24774	22.9873	38.0251	15.5524	0.406807	22.8706	0.174124	0.000896648	1.77304	25.4094	0.172696	9.52488	11.8929	0.17702	1.80697	25.095	0.176849	0.177822	1.72236	26.3552	0.148242	0.154446	1.624	26.9366	0.12484	0.556522	2.84459	21.3497	0.549009	1.49607	0.169952	4.0323	18.7922	1.22962	1.67649
13	7.84	4.29992	1.98032	6.03876	12.6104	3.79977	0.356189	2.22847	23.9335	0.301493	0.30289	0.00413851	2.08199	24.5699	0.250489	22.9866	38.0251	15.5461	0.417497	22.8698	0.176186	0.000896756	1.78699	25.409	0.174653	9.4954	11.8771	0.178469	1.80275	25.0946	0.178295	0.179258	1.72389	26.3549	0.149411	0.15548	1.6227	26.9364	0.125614	0.561685	2.81127	21.3487	0.554121	1.48599	0.170365	3.98115	18.7903	1.23211	1.66864
14	6.64	4.09903	1.96936	5.67446	11.9844	3.68156	0.353081	2.2615	21.4048	0.298149	0.300632	0.00413655	2.11421	22.0314	0.248126	20.2588	33.2395	13.888	0.410324	20.1262	0.174499	0.000896648	1.82222	22.6434	0.173032	8.49952	10.2278	0.177153	1.80711	23.0145	0.176982	0.178035	1.74364	23.7612	0.14837	0.154581	1.64094	24.3283	0.124915	0.560214	2.83432	19.3438	0.552567	1.51854	0.170183	3.94962	16.898	1.25095	1.67673
15	7.88	3.75212	1.66441	5.41813	11.9492	3.38213	0.388737	2.31395	21.3943	0.328293	0.3283	0.00416914	2.16525	22.023	0.268265	20.2409	33.2384	13.8235	0.497901	20.1069	0.195764	0.000902777	1.94098	22.6345	0.192616	8.28758	10.0185	0.18465	1.8032	23.0099	0.184465	0.18946	1.79482	23.7562	0.157695	0.162786	1.68236	24.3242	0.131314	0.606492	2.78882	19.3304	0.598041	1.56982	0.179012	3.83817	16.8713	1.33313	1.66944
16	7.38	4.24466	2.01094	5.89418	12.2957	3.79677	0.352238	2.2483	22.6532	0.297691	0.300039	0.00413654	2.09921	23.3556	0.247867	21.6886	35.7774	14.7461	0.407892	21.5551	0.174238	0.000896648	1.79338	24.0915	0.172797	8.99971	11.0373	0.177072	1.8066	24.0899	0.176901	0.177898	1.73215	25.0354	0.148287	0.154493	1.63132	25.6088	0.124866	0.557906	2.8364	20.3783	0.550341	1.50466	0.170021	3.98848	17.8073	1.23856	1.67588
17	8.74	4.0357	1.78981	5.75141	12.2765	3.63043	0.369132	2.27923	22.6505	0.311774	0.312186	0.00414393	2.12314	23.3536	0.256388	21.6846	35.7773	14.7233	0.442953	21.5509	0.182169	0.000897539	1.85265	24.0896	0.180089	8.90363	10.9644	0.180883	1.80156	24.0885	0.180702	0.182904	1.75697	25.0341	0.152329	0.158044	1.64881	25.6077	0.127589	0.578703	2.79338	20.3741	0.570782	1.51867	0.17295	3.90644	17.7981	1.27544	1.66653
18	8.46	4.1102	1.80554	5.84837	12.3814	3.72817	0.361902	2.24943	23.095	0.307832	0.306803	0.00413928	2.10027	23.715	0.254803	22.0489	36.3921	14.9581	0.430822	21.9401	0.179943	0.000897126	1.83279	24.4671	0.178195	9.10693	11.3045	0.180098	1.80142	24.376	0.179919	0.181243	1.73874	25.4972	0.151106	0.156847	1.63327	26.0781	0.126769	0.572121	2.79206	20.6872	0.564367	1.49164	0.171012	3.90855	18.1731	1.25383	1.66629
19	7.52	4.28985	2.01738	5.96576	12.3862	3.85015	0.352049	2.24368	23.0357	0.297602	0.29992	0.00413654	2.09563	23.7583	0.247828	22.0605	36.4203	14.9754	0.407478	21.9319	0.174197	0.000896648	1.78716	24.4666	0.172761	9.14458	11.2681	0.177055	1.80655	24.377	0.176884	0.177871	1.72894	25.3918	0.148271	0.154476	1.6288	25.9644	0.124857	0.557425	2.83735	20.6569	0.549879	1.50107	0.169989	3.99875	18.0653	1.23563	1.67581
20	9.37	4.11657	1.80834	5.85272	12.3707	3.73549	0.364698	2.26691	23.0339	0.308551	0.308921	0.00414109	2.11293	23.7571	0.254559	22.0579	36.4202	14.9588	0.433303	21.9291	0.18005	0.000897176	1.83289	24.4654	0.178141	9.07097	11.216	0.180098	1.80142	24.376	0.179919	0.181607	1.74619	25.3909	0.151312	0.157117	1.63987	25.9637	0.126902	0.572817	2.79547	20.654	0.565027	1.50511	0.171768	3.92416	18.0587	1.26142	1.66629
[truncated: 150 more columns]

## Sheet: Intercorrelations
	Intercorrelation of the Relative Chirality Indices (RCIs) computed for the 20 CCR2 agonist molecules (chiral molecules)
	PI50	AZV1	AZV2	AZV3	AZV4	AZV5	ASV1	ASV2	ASV3	ASV4	ASV5	DSV1	DSV2	DSV3	DSV4	DSV5	AZS1	AZS2	AZS3	AZS4	AZS5	ASZ1	ASZ2	ASZ3	ASZ4	ASZ5	DN2S1	DN2S2	DN2S3	DN2S4	DN2S5	DN211	DN212	DN213	DN214	DN215	AS11	AS12	AS13	AS14	AS15	DS11	DS12	DS13	DS14	DS15	ASN1	ASN2	ASN3
PI50	1
AZV1	0.637753	1
AZV2	0.601969	0.988142	1
AZV3	0.671984	0.994294	0.96771	1
AZV4	0.760014	0.95753	0.920047	0.97769	1
AZV5	0.612473	0.983375	0.972714	0.97518	0.915209	1
ASV1	-0.523747	-0.850516	-0.858252	-0.832661	-0.747516	-0.919127	1
ASV2	-0.5435	-0.769189	-0.778006	-0.752024	-0.673182	-0.847329	0.961884	1
ASV3	0.156203	-0.0947689	-0.0522743	-0.110265	-0.114261	-0.0587924	0.0285814	-0.176161	1
ASV4	0.582534	0.812848	0.747088	0.853389	0.910443	0.736416	-0.531277	-0.448102	-0.276331	1
ASV5	-0.52886	-0.882223	-0.893431	-0.864403	-0.781412	-0.943102	0.98577	0.932944	-0.0220988	-0.559303	1
DSV1	-0.51806	-0.834059	-0.840817	-0.816529	-0.7295	-0.906999	0.998654	0.973081	-9.84839e-05	-0.512202	0.980206	1
DSV2	-0.537813	-0.753328	-0.761323	-0.736281	-0.657456	-0.832395	0.952098	0.999236	-0.189036	-0.434575	0.918779	0.96507	1
DSV3	0.142289	-0.102796	-0.0487284	-0.124364	-0.128289	-0.0600715	-0.00124881	-0.210884	0.979681	-0.284341	-0.0414135	-0.0291725	-0.2237	1
DSV4	0.600943	0.821784	0.75601	0.862066	0.918963	0.744496	-0.53234	-0.449924	-0.264104	0.999047	-0.562143	-0.513074	-0.43632	-0.275183	1
DSV5	-0.488256	-0.869169	-0.881397	-0.851974	-0.765782	-0.93096	0.9608	0.895137	-0.0385558	-0.547636	0.992667	0.952957	0.878064	-0.0512389	-0.550493	1
AZS1	0.57408	0.803108	0.737181	0.843785	0.90261	0.722942	-0.513097	-0.43149	-0.274226	0.999434	-0.541543	-0.494124	-0.418315	-0.2837	0.998811	-0.529986	1
AZS2	0.429854	0.671213	0.607174	0.712578	0.783507	0.574662	-0.371537	-0.30518	-0.283473	0.96458	-0.394236	-0.355238	-0.29546	-0.285754	0.957944	-0.38286	0.970093	1
AZS3	0.655515	0.889373	0.82896	0.924478	0.964548	0.828328	-0.631085	-0.544326	-0.234562	0.984933	-0.66277	-0.611846	-0.529244	-0.249293	0.988373	-0.651502	0.981479	0.907672	1
AZS4	-0.539068	-0.873003	-0.877332	-0.856766	-0.769355	-0.934776	0.967282	0.955425	-0.15183	-0.542867	0.977186	0.969768	0.947124	-0.151045	-0.547522	0.963636	-0.526853	-0.386118	-0.646985	1
AZS5	0.570365	0.801543	0.735328	0.842403	0.90102	0.721883	-0.513243	-0.431415	-0.276527	0.999512	-0.541436	-0.494329	-0.418246	-0.28559	0.998561	-0.530016	0.999965	0.970852	0.980898	-0.526496	1
ASZ1	-0.551117	-0.841864	-0.850444	-0.825271	-0.742999	-0.908423	0.95808	0.970752	-0.229482	-0.510638	0.966698	0.963729	0.964329	-0.239157	-0.515221	0.95154	-0.494654	-0.357948	-0.613707	0.993792	-0.494251	1
ASZ2	-0.530865	-0.755568	-0.764787	-0.738852	-0.660453	-0.828909	0.905068	0.973022	-0.355363	-0.433558	0.90005	0.919751	0.973698	-0.374499	-0.437973	0.875198	-0.419128	-0.299531	-0.529265	0.953267	-0.41872	0.977976	1
ASZ3	-0.516046	-0.938669	-0.925873	-0.928746	-0.84396	-0.972685	0.925651	0.863797	0.020394	-0.662831	0.946249	0.919982	0.851609	0.0477805	-0.668923	0.938783	-0.64961	-0.510599	-0.757824	0.962319	-0.649064	0.930715	0.85427	1
ASZ4	0.57153	0.801622	0.735766	0.842322	0.901236	0.721621	-0.512904	-0.431023	-0.276476	0.999462	-0.541075	-0.493909	-0.417826	-0.285192	0.998578	-0.529514	0.999979	0.970909	0.980857	-0.525793	0.999989	-0.493649	-0.418073	-0.648223	1
ASZ5	-0.554175	-0.841697	-0.850757	-0.824994	-0.743558	-0.908163	0.958848	0.972017	-0.229408	-0.510737	0.96709	0.964421	0.965589	-0.240731	-0.515308	0.951526	-0.494709	-0.357881	-0.613726	0.993035	-0.494296	0.999941	0.978553	0.928502	-0.493722	1
DN2S1	0.676958	0.940574	0.890089	0.966471	0.986556	0.892932	-0.713007	-0.623374	-0.216329	0.954727	-0.742984	-0.694052	-0.60769	-0.231441	0.959878	-0.72972	0.948572	0.850738	0.990535	-0.727125	0.947734	-0.69238	-0.603466	-0.828432	0.947662	-0.692343	1
DN2S2	0.634344	0.880264	0.818955	0.915437	0.956088	0.81732	-0.621809	-0.532947	-0.263547	0.989385	-0.649824	-0.602472	-0.518257	-0.275715	0.991151	-0.636838	0.985817	0.918754	0.998746	-0.632633	0.985523	-0.597931	-0.5135	-0.747013	0.985412	-0.597951	0.987226	1
DN2S3	-0.800986	-0.811341	-0.751725	-0.8463	-0.898274	-0.752831	0.517694	0.445436	0.135483	-0.794679	0.554711	0.49755	0.431433	0.176478	-0.813679	0.539114	-0.7904	-0.64082	-0.861735	0.549154	-0.786981	0.519593	0.442747	0.658097	-0.787473	0.520093	-0.876791	-0.847373	1
DN2S4	-0.801183	-0.810173	-0.750987	-0.844988	-0.897421	-0.751649	0.516422	0.444591	0.134639	-0.794328	0.553542	0.496173	0.430547	0.17378	-0.813315	0.537925	-0.790056	-0.640674	-0.861035	0.547049	-0.78663	0.518195	0.441957	0.655132	-0.787147	0.518779	-0.87577	-0.846657	0.999927	1
DN2S5	-0.79809	-0.81794	-0.758098	-0.852849	-0.902351	-0.76209	0.531314	0.455138	0.147414	-0.797592	0.567964	0.510844	0.440658	0.187155	-0.816236	0.553012	-0.792878	-0.641468	-0.865821	0.559387	-0.789556	0.528878	0.449279	0.668214	-0.790021	0.529373	-0.881971	-0.851537	0.999679	0.999577	1
DN211	-0.570671	-0.861229	-0.87406	-0.84359	-0.76705	-0.923353	0.965014	0.963468	-0.200829	-0.53221	0.979064	0.966689	0.954359	-0.220353	-0.53689	0.966406	-0.515676	-0.374225	-0.635823	0.989438	-0.515189	0.9955	0.964301	0.927739	-0.514821	0.996108	-0.71405	-0.619721	0.544158	0.543364	0.55403	1
DN212	-0.55146	-0.792403	-0.803533	-0.7754	-0.69859	-0.8627	0.928294	0.975984	-0.318145	-0.466534	0.930535	0.93886	0.973413	-0.339096	-0.471126	0.909959	-0.45128	-0.323671	-0.565459	0.969714	-0.450827	0.990073	0.996311	0.879266	-0.450293	0.990781	-0.641038	-0.549114	0.478135	0.477472	0.485686	0.982991	1
DN213	0.639427	0.925428	0.953804	0.898065	0.844088	0.937173	-0.88247	-0.867502	0.212951	0.608545	-0.914458	-0.875679	-0.856081	0.226469	0.618579	-0.898441	0.596346	0.459646	0.706105	-0.928086	0.594303	-0.927501	-0.884442	-0.901941	0.594722	-0.928441	0.779894	0.689715	-0.653732	-0.653305	-0.658322	-0.942935	-0.910518	1
DN214	0.636843	0.855498	0.793197	0.893262	0.944879	0.784015	-0.577149	-0.493012	-0.246914	0.995003	-0.608279	-0.557574	-0.478589	-0.259128	0.99719	-0.596247	0.993251	0.93634	0.996554	-0.592501	0.992781	-0.560258	-0.479499	-0.708316	0.992828	-0.560411	0.976901	0.997334	-0.843062	-0.842617	-0.846098	-0.583015	-0.514567	0.66333	1
DN215	-0.570235	-0.861024	-0.873849	-0.843381	-0.766755	-0.923243	0.965097	0.963525	-0.200636	-0.53196	0.979123	0.966781	0.954416	-0.220191	-0.536626	0.966493	-0.51542	-0.373992	-0.635571	0.98945	-0.514938	0.995511	0.964312	0.927709	-0.514568	0.996119	-0.713809	-0.619476	0.543767	0.542972	0.553652	1	0.982995	-0.942716	-0.582745	1
AS11	-0.557552	-0.841875	-0.852335	-0.824366	-0.744132	-0.911122	0.984826	0.98413	-0.1362	-0.513561	0.980413	0.988379	0.976921	-0.161523	-0.516562	0.958126	-0.496353	-0.357122	-0.615662	0.986192	-0.496139	0.990817	0.962023	0.920987	-0.495755	0.991611	-0.696095	-0.60234	0.515361	0.514365	0.526318	0.992477	0.977892	-0.915775	-0.562165	0.992518	1
AS12	-0.552727	-0.780909	-0.790895	-0.763851	-0.686775	-0.853909	0.939707	0.990373	-0.277009	-0.456744	0.928288	0.951657	0.989418	-0.302146	-0.460481	0.899412	-0.441228	-0.31531	-0.554365	0.965193	-0.44086	0.985284	0.994676	0.872124	-0.440371	0.986209	-0.631242	-0.539931	0.464616	0.463865	0.472501	0.976304	0.996015	-0.894786	-0.503598	0.976324	0.981808	1
AS13	-0.53041	-0.89798	-0.884619	-0.889841	-0.823497	-0.930892	0.942449	0.845549	0.314204	-0.667174	0.921553	0.931004	0.832605	0.299969	-0.66832	0.890459	-0.651242	-0.513312	-0.750345	0.88038	-0.651292	0.843201	0.75221	0.919131	-0.651011	0.843475	-0.819129	-0.749059	0.642766	0.640869	0.656388	0.856365	0.785254	-0.813474	-0.705644	0.856397	0.886123	0.804791	1
AS14	0.574515	0.80348	0.738015	0.844167	0.90348	0.72467	-0.519098	-0.437388	-0.276526	0.999693	-0.54673	-0.500158	-0.424143	-0.284153	0.998055	-0.534741	0.999477	0.969577	0.98124	-0.531043	0.999626	-0.499187	-0.423483	-0.651331	0.999586	-0.499294	0.948991	0.986439	-0.786238	-0.785904	-0.788876	-0.520515	-0.45589	0.598929	0.992925	-0.520262	-0.501845	-0.446233	-0.656018	1
AS15	-0.554892	-0.838616	-0.849466	-0.821157	-0.740619	-0.908086	0.97604	0.981996	-0.177166	-0.508656	0.976672	0.980415	0.975029	-0.200292	-0.51209	0.957322	-0.491757	-0.353601	-0.611011	0.988463	-0.491502	0.995571	0.971178	0.919732	-0.491064	0.996253	-0.690658	-0.596618	0.51221	0.511259	0.522643	0.996112	0.985761	-0.920964	-0.557562	0.996147	0.998766	0.986159	0.867168	-0.497011	1
DS11	-0.550089	-0.833754	-0.844171	-0.816213	-0.734987	-0.905274	0.986892	0.985995	-0.124441	-0.50574	0.97952	0.990734	0.97899	-0.152011	-0.508268	0.956229	-0.488338	-0.349881	-0.607365	0.982988	-0.488213	0.987845	0.959499	0.915903	-0.487826	0.988716	-0.688037	-0.594514	0.504422	0.50346	0.51572	0.989422	0.975076	-0.90711	-0.553706	0.989477	0.999681	0.980785	0.888482	-0.493997	0.997592	1
DS12	-0.553508	-0.780967	-0.790912	-0.763879	-0.686829	-0.854353	0.943972	0.992806	-0.262315	-0.457083	0.930312	0.955763	0.991832	-0.288597	-0.460605	0.900214	-0.441421	-0.315183	-0.554643	0.964777	-0.441076	0.984309	0.992537	0.872177	-0.440606	0.985296	-0.631901	-0.540614	0.464035	0.463282	0.472135	0.975636	0.994187	-0.892372	-0.503799	0.975661	0.983359	0.999785	0.812163	-0.446541	0.986724	0.98276	1
DS13	-0.473513	-0.836952	-0.816465	-0.832232	-0.763266	-0.876839	0.914236	0.809464	0.404596	-0.627124	0.878882	0.903756	0.797714	0.390602	-0.626019	0.844065	-0.610938	-0.479939	-0.704377	0.830279	-0.611483	0.78816	0.694742	0.87549	-0.61104	0.788248	-0.770792	-0.706515	0.589572	0.587321	0.604579	0.798141	0.725788	-0.729468	-0.660438	0.798238	0.841654	0.75403	0.990671	-0.616149	0.818047	0.846822	0.763425	1
DS14	0.572776	0.801608	0.735977	0.842424	0.902033	0.722543	-0.516799	-0.435613	-0.275864	0.999588	-0.544357	-0.497951	-0.422456	-0.283563	0.997836	-0.532346	0.999426	0.970398	0.980523	-0.529113	0.999594	-0.497353	-0.422099	-0.649447	0.999546	-0.49745	0.947872	0.985851	-0.784592	-0.784256	-0.787176	-0.518499	-0.454292	0.596955	0.992472	-0.518246	-0.499791	-0.444616	-0.65373	0.99999	-0.495028	-0.491929	-0.444897	-0.613907	1
DS15	-0.548593	-0.834584	-0.845645	-0.817098	-0.735668	-0.905634	0.976598	0.981695	-0.175202	-0.504245	0.977383	0.980933	0.974559	-0.199613	-0.50743	0.958814	-0.487202	-0.349229	-0.606546	0.987522	-0.48701	0.994892	0.970182	0.917523	-0.486562	0.995603	-0.686207	-0.592162	0.505725	0.504825	0.516415	0.995808	0.985041	-0.917431	-0.552872	0.995851	0.99871	0.985382	0.866154	-0.492535	0.999902	0.997736	0.985991	0.817689	-0.490541	1
ASN1	-0.529771	-0.889778	-0.896314	-0.872267	-0.785601	-0.950083	0.988296	0.949846	-0.0391643	-0.567517	0.995582	0.985838	0.938543	-0.0532005	-0.570867	0.982354	-0.550615	-0.406593	-0.669773	0.989175	-0.550444	0.978874	0.923253	0.960671	-0.549947	0.97894	-0.749995	-0.657676	0.562491	0.561039	0.574726	0.984519	0.947458	-0.920338	-0.615683	0.984567	0.987904	0.947169	0.92567	-0.555224	0.985077	0.986663	0.948814	0.883388	-0.553026	0.985042	1
ASN2	-0.535519	-0.798096	-0.809399	-0.780818	-0.699402	-0.873313	0.951848	0.983479	-0.258768	-0.468431	0.952003	0.96056	0.979211	-0.28368	-0.471809	0.932932	-0.452144	-0.32135	-0.568619	0.977405	-0.451949	0.993778	0.989012	0.890692	-0.451404	0.994538	-0.64625	-0.553233	0.470557	0.469863	0.479893	0.98951	0.996646	-0.904551	-0.515935	0.989555	0.989594	0.995345	0.817169	-0.457235	0.994557	0.988191	0.99473	0.764559	-0.45547	0.994573	0.964491	1
ASN3	0.639289	0.955204	0.976826	0.930787	0.88067	0.951873	-0.856157	-0.819106	0.152548	0.662057	-0.896815	-0.845397	-0.805622	0.150588	0.673376	-0.885337	0.651398	0.514793	0.75637	-0.908741	0.649134	-0.896997	-0.837236	-0.916068	0.649516	-0.897256	0.825617	0.74069	-0.707867	-0.70692	-0.712024	-0.9134	-0.867625	0.991903	0.715971	-0.91315	-0.881752	-0.848819	-0.821199	0.652615	-0.886252	-0.871624	-0.846211	-0.737278	0.650654	-0.881975	-0.903114	-0.862047	1
ASN4	0.639264	0.861813	0.7988	0.899682	0.9487	0.793962	-0.591761	-0.506677	-0.250577	0.993763	-0.621938	-0.572393	-0.492158	-0.262689	0.995754	-0.609836	0.99128	0.930553	0.997859	-0.605545	0.990899	-0.572957	-0.491362	-0.719871	0.990876	-0.573085	0.980382	0.99867	-0.845404	-0.84489	-0.848873	-0.595416	-0.526591	0.670017	0.999675	-0.595156	-0.575694	-0.516132	-0.718832	0.991349	-0.570813	-0.567495	-0.516476	-0.674734	0.990855	-0.566266	-0.629237	-0.528939	0.721639
ASN5	-0.529403	-0.888783	-0.895439	-0.871241	-0.784466	-0.949377	0.987956	0.950549	-0.0436567	-0.56604	0.995472	0.985667	0.93932	-0.057682	-0.569404	0.982401	-0.549149	-0.405279	-0.668354	0.989642	-0.548978	0.979762	0.924858	0.960279	-0.548476	0.979827	-0.748577	-0.656157	0.561082	0.559639	0.573275	0.985227	0.948831	-0.920667	-0.614231	0.985276	0.988352	0.948357	0.923903	-0.553754	0.985733	0.987078	0.949934	0.881298	-0.551562	0.985706	0.999988	0.965623	-0.903107
DSN1	-0.336028	-0.592021	-0.562505	-0.594595	-0.537048	-0.64436	0.763682	0.658887	0.589245	-0.451965	0.685229	0.756859	0.65214	0.561852	-0.445242	0.634758	-0.435937	-0.332957	-0.50734	0.614256	-0.437446	0.57088	0.487313	0.652743	-0.437006	0.571585	-0.562903	-0.518062	0.397719	0.395442	0.414211	0.576466	0.510517	-0.456236	-0.47091	0.576685	0.656579	0.564089	0.874885	-0.442818	0.620802	0.669524	0.579026	0.930284	-0.440796	0.621968	0.687319	0.563138	-0.4547
DSN2	-0.48586	-0.728123	-0.733366	-0.712321	-0.634248	-0.805692	0.95852	0.939283	0.126025	-0.436866	0.904701	0.962712	0.935257	0.0822563	-0.434769	0.85854	-0.4188	-0.293418	-0.525808	0.877255	-0.419289	0.873422	0.838741	0.818357	-0.41911	0.87505	-0.605243	-0.522115	0.413284	0.412108	0.427106	0.874223	0.852298	-0.756894	-0.475743	0.874373	0.925721	0.88765	0.916096	-0.425924	0.907382	0.933853	0.896692	0.917361	-0.423725	0.908271	0.91029	0.883239	-0.717624
DSN3	0.652076	0.982094	0.985509	0.968761	0.93007	0.965017	-0.827214	-0.770724	0.073536	0.748104	-0.874065	-0.81332	-0.755674	0.0570611	0.75996	-0.866945	0.739126	0.604984	0.833905	-0.884175	0.7369	-0.862501	-0.789408	-0.926884	0.737112	-0.862163	0.891357	0.819471	-0.781853	-0.780557	-0.785972	-0.879116	-0.822892	0.963823	0.797805	-0.878854	-0.844781	-0.801821	-0.831388	0.738881	-0.848573	-0.833708	-0.799111	-0.751562	0.737043	-0.843857	-0.882034	-0.818266	0.98799
DSN4	0.628853	0.861696	0.798895	0.899364	0.946478	0.796778	-0.602725	-0.517662	-0.256162	0.994124	-0.631056	-0.583775	-0.503231	-0.265766	0.994619	-0.618639	0.990921	0.932337	0.996772	-0.613934	0.990826	-0.581514	-0.500171	-0.725285	0.990715	-0.581635	0.979759	0.998768	-0.832432	-0.83188	-0.836354	-0.603553	-0.535174	0.671588	0.998432	-0.603308	-0.585442	-0.525493	-0.727222	0.99202	-0.580262	-0.577656	-0.526005	-0.684678	0.991588	-0.575942	-0.638176	-0.538612	0.721247
DSN5	-0.498984	-0.890232	-0.880142	-0.878993	-0.799374	-0.93428	0.960724	0.871796	0.2625	-0.630492	0.942933	0.951815	0.859414	0.252087	-0.631569	0.916267	-0.614187	-0.475209	-0.71906	0.909574	-0.614356	0.874679	0.788413	0.938033	-0.613897	0.874529	-0.792823	-0.716159	0.60522	0.603059	0.619359	0.883366	0.818721	-0.8243	-0.670467	0.883435	0.911275	0.835876	0.995808	-0.618786	0.894802	0.9136	0.842449	0.985001	-0.616494	0.894256	0.948326	0.850034	-0.827628
DN2N1	0.641697	0.92602	0.954007	0.898994	0.845301	0.938004	-0.883085	-0.867574	0.212285	0.609166	-0.915347	-0.876214	-0.856051	0.225422	0.619255	-0.899556	0.596889	0.459375	0.707118	-0.92866	0.594844	-0.927947	-0.884368	-0.902736	0.595258	-0.92888	0.780955	0.690617	-0.655964	-0.655531	-0.660597	-0.943485	-0.910657	0.999985	0.664177	-0.943266	-0.916248	-0.894841	-0.814327	0.599488	-0.921416	-0.90758	-0.892434	-0.730415	0.597503	-0.917897	-0.921012	-0.904829	0.992019
DN2N2	-0.559397	-0.855047	-0.867933	-0.837389	-0.758911	-0.920153	0.968622	0.964736	-0.189924	-0.525301	0.981774	0.970238	0.955384	-0.211564	-0.52945	0.969873	-0.508463	-0.367193	-0.628838	0.988732	-0.508101	0.994717	0.9624	0.925595	-0.507709	0.995364	-0.70736	-0.612989	0.532988	0.53224	0.543409	0.999653	0.981543	-0.935839	-0.575526	0.999671	0.993703	0.975554	0.859119	-0.513469	0.996816	0.99118	0.975157	0.803156	-0.511427	0.996849	0.986074	0.989867	-0.905163
DN2N3	0.663471	0.998419	0.987185	0.993634	0.96198	0.979773	-0.845328	-0.76915	-0.0641821	0.808385	-0.879257	-0.829436	-0.753546	-0.0779973	0.818022	-0.866136	0.798605	0.664361	0.887104	-0.875025	0.796868	-0.845104	-0.760371	-0.936995	0.796959	-0.844871	0.938918	0.876902	-0.819529	-0.818084	-0.825402	-0.863332	-0.796586	0.932232	0.85302	-0.863103	-0.841753	-0.784025	-0.888063	0.799158	-0.839433	-0.832943	-0.783707	-0.824051	0.797303	-0.834989	-0.886954	-0.799914	0.961882
DN2N4	0.692584	0.916994	0.861861	0.948566	0.982509	0.863413	-0.675052	-0.590713	-0.20038	0.968224	-0.707778	-0.656116	-0.575174	-0.215354	0.973315	-0.695723	0.96318	0.872941	0.996577	-0.692508	0.962316	-0.660978	-0.575814	-0.793016	0.962323	-0.661119	0.996996	0.99278	-0.881112	-0.880369	-0.885482	-0.683759	-0.613093	0.752529	0.98738	-0.683499	-0.662802	-0.601608	-0.780991	0.963252	-0.658458	-0.654313	-0.60184	-0.731052	0.962279	-0.653954	-0.713639	-0.616137	0.798705
DN2N5	0.642771	0.925901	0.953871	0.898958	0.845686	0.937599	-0.882171	-0.866887	0.213239	0.609813	-0.914468	-0.875289	-0.855376	0.226418	0.619916	-0.898574	0.597566	0.460219	0.707594	-0.927968	0.595514	-0.927328	-0.883838	-0.902078	0.595935	-0.928263	0.781231	0.691074	-0.656613	-0.656193	-0.661195	-0.942898	-0.910129	0.999979	0.664795	-0.942678	-0.915525	-0.894258	-0.813418	0.600168	-0.920723	-0.906818	-0.891833	-0.729321	0.598188	-0.917183	-0.920144	-0.904156	0.992038
ANS1	0.638979	0.862581	0.799375	0.900358	0.948961	0.794177	-0.590258	-0.504509	-0.252324	0.993411	-0.620628	-0.570813	-0.489988	-0.265752	0.995702	-0.608608	0.991088	0.92981	0.998015	-0.604628	0.990654	-0.571451	-0.489341	-0.720526	0.990634	-0.571533	0.980765	0.998679	-0.84784	-0.847268	-0.851262	-0.593688	-0.524554	0.669404	0.999673	-0.593427	-0.573905	-0.514074	-0.718811	0.990916	-0.56899	-0.565642	-0.514414	-0.674805	0.990407	-0.564383	-0.628192	-0.526834	0.721843
ANS2	0.540373	0.76476	0.698233	0.806523	0.87181	0.677188	-0.463575	-0.386652	-0.278796	0.995029	-0.490584	-0.445132	-0.374559	-0.287121	0.993079	-0.478504	0.997278	0.984698	0.964956	-0.478422	0.997389	-0.447223	-0.376858	-0.604115	0.997438	-0.447266	0.923868	0.971247	-0.756292	-0.756037	-0.757878	-0.46708	-0.40666	0.553555	0.982457	-0.46682	-0.447868	-0.397031	-0.606537	0.996566	-0.443575	-0.439856	-0.397096	-0.567757	0.996779	-0.438876	-0.501021	-0.405816	0.609939
ANS3	0.683327	0.919557	0.863807	0.950682	0.981726	0.866673	-0.678486	-0.591745	-0.212588	0.967731	-0.710254	-0.659538	-0.576251	-0.229082	0.972607	-0.698101	0.962518	0.871809	0.996502	-0.695334	0.961722	-0.662034	-0.575426	-0.798835	0.961663	-0.662042	0.99805	0.993296	-0.879592	-0.87869	-0.884173	-0.683981	-0.612547	0.75137	0.986704	-0.683727	-0.66411	-0.601619	-0.787846	0.962691	-0.659379	-0.65575	-0.601976	-0.739481	0.96172	-0.654867	-0.716857	-0.616262	0.798617
ANS4	-0.426311	-0.732039	-0.688399	-0.738655	-0.693141	-0.745344	0.734112	0.605179	0.596855	-0.616664	0.676273	0.720255	0.596159	0.60081	-0.614502	0.626237	-0.602391	-0.487203	-0.672188	0.63544	-0.603158	0.570546	0.465332	0.736216	-0.602551	0.56971	-0.723431	-0.683479	0.597169	0.593761	0.610116	0.576981	0.494466	-0.546746	-0.63985	0.576991	0.63131	0.531287	0.898652	-0.608252	0.600532	0.636339	0.542128	0.930103	-0.606494	0.59817	0.689698	0.532102	-0.577708
ANS5	0.636072	0.861228	0.797428	0.899385	0.947923	0.793997	-0.592744	-0.506674	-0.257641	0.993745	-0.622102	-0.573406	-0.492195	-0.270151	0.995354	-0.609779	0.990961	0.930026	0.997653	-0.60567	0.99067	-0.572374	-0.490212	-0.720861	0.990595	-0.572456	0.980496	0.999002	-0.844187	-0.843599	-0.847776	-0.594497	-0.525375	0.667521	0.999301	-0.594241	-0.575522	-0.51533	-0.721557	0.991382	-0.570379	-0.567438	-0.515768	-0.678558	0.990906	-0.565848	-0.629603	-0.528124	0.719334
ANV1	0.673156	0.945868	0.947384	0.933632	0.879453	0.972225	-0.935239	-0.917533	0.126122	0.65982	-0.951222	-0.931644	-0.907822	0.127234	0.668558	-0.929428	0.645952	0.499021	0.759059	-0.968846	0.644509	-0.96188	-0.916706	-0.955259	0.644405	-0.962178	0.83021	0.744376	-0.701878	-0.700666	-0.708561	-0.968704	-0.939101	0.975209	0.712838	-0.968554	-0.956432	-0.93244	-0.888671	0.64898	-0.957724	-0.950239	-0.931844	-0.82423	0.647022	-0.954531	-0.963533	-0.939089	0.969077
ANV2	-0.444344	-0.897575	-0.90584	-0.875769	-0.775172	-0.954933	0.963832	0.890714	0.0362179	-0.574542	0.983567	0.955515	0.875431	0.0195785	-0.577438	0.982153	-0.557986	-0.415591	-0.674085	0.962808	-0.55808	0.941197	0.864848	0.960312	-0.557504	0.940814	-0.753594	-0.663388	0.553874	0.55265	0.567863	0.953436	0.896901	-0.900123	-0.619949	0.953514	0.949557	0.889149	0.9212	-0.561672	0.946928	0.94753	0.890036	0.878976	-0.559367	0.947775	0.983324	0.918939	-0.894025
ANV3	0.688407	0.995296	0.976924	0.995734	0.96671	0.984444	-0.861565	-0.795028	-0.0487412	0.812058	-0.89098	-0.847922	-0.780504	-0.0617392	0.821503	-0.875793	0.801422	0.662941	0.892434	-0.89043	0.799845	-0.864016	-0.78585	-0.94372	0.799807	-0.863865	0.943229	0.881564	-0.827809	-0.826423	-0.83403	-0.879969	-0.819657	0.930557	0.857067	-0.879756	-0.861115	-0.808771	-0.896018	0.802365	-0.859041	-0.852946	-0.808558	-0.834567	0.800526	-0.854856	-0.900093	-0.822841	0.955461
ANV4	0.698216	0.93122	0.878563	0.960521	0.987876	0.88335	-0.701699	-0.616553	-0.19012	0.957366	-0.734767	-0.682981	-0.600698	-0.205419	0.962992	-0.723145	0.951372	0.853279	0.992463	-0.719434	0.950464	-0.687756	-0.601109	-0.815731	0.950434	-0.687849	0.998548	0.987697	-0.882951	-0.882096	-0.887832	-0.710308	-0.638913	0.774596	0.979781	-0.710057	-0.689568	-0.627272	-0.800946	0.951601	-0.685287	-0.681165	-0.627514	-0.750223	0.950494	-0.680921	-0.740178	-0.642804	0.818867
ANV5	0.63103	0.878187	0.876363	0.866777	0.797783	0.934672	-0.95586	-0.968347	0.180479	0.568351	-0.954677	-0.960066	-0.962971	0.192453	0.575166	-0.927649	0.552401	0.405414	0.671539	-0.983481	0.551585	-0.986976	-0.966186	-0.935114	0.551142	-0.98738	0.747621	0.656764	-0.610468	-0.609501	-0.618462	-0.98505	-0.978454	0.938342	0.620356	-0.984991	-0.983461	-0.977778	-0.87089	0.556594	-0.985577	-0.980054	-0.977494	-0.816463	0.554713	-0.983692	-0.971918	-0.979265	0.913131
AZN1	0.658073	0.929569	0.878879	0.956095	0.980121	0.874918	-0.683217	-0.593609	-0.213184	0.96684	-0.716898	-0.663712	-0.577831	-0.228018	0.971745	-0.705888	0.96232	0.875298	0.995074	-0.701821	0.961461	-0.667325	-0.579291	-0.808402	0.961465	-0.667241	0.998153	0.992089	-0.868679	-0.867836	-0.873291	-0.689567	-0.616777	0.763633	0.985324	-0.689316	-0.668328	-0.604782	-0.79213	0.96192	-0.663944	-0.659719	-0.60494	-0.741691	0.96094	-0.659428	-0.724006	-0.620481	0.812152
AZN2	0.603258	0.861	0.80267	0.894753	0.93934	0.787994	-0.580876	-0.493509	-0.25771	0.995292	-0.612178	-0.561003	-0.479025	-0.268132	0.996787	-0.600839	0.994218	0.943619	0.994367	-0.596043	0.993819	-0.562098	-0.48008	-0.715453	0.993882	-0.562124	0.975359	0.996173	-0.825106	-0.82463	-0.828356	-0.584504	-0.515044	0.668201	0.99835	-0.584245	-0.563833	-0.503936	-0.710747	0.993581	-0.559167	-0.555425	-0.50412	-0.665442	0.993168	-0.554544	-0.620421	-0.51706	0.72204
AZN3	0.679968	0.957059	0.912094	0.978728	0.990665	0.913247	-0.734505	-0.647284	-0.177153	0.939055	-0.768729	-0.715934	-0.63128	-0.194533	0.945564	-0.757578	0.932754	0.828338	0.982588	-0.756471	0.931669	-0.722668	-0.633845	-0.852776	0.931635	-0.722491	0.997985	0.977069	-0.877256	-0.876157	-0.882444	-0.743724	-0.671565	0.811544	0.965516	-0.743479	-0.722424	-0.659296	-0.827705	0.932603	-0.71851	-0.713749	-0.659359	-0.77441	0.931354	-0.714041	-0.77572	-0.675585	0.855796
AZN4	0.804404	0.799667	0.83316	0.784649	0.821044	0.763249	-0.691256	-0.679728	0.12865	0.621502	-0.713649	-0.676414	-0.667788	0.175059	0.631897	-0.680242	0.611598	0.492768	0.690012	-0.684431	0.608591	-0.699389	-0.665754	-0.644852	0.610373	-0.704253	0.73583	0.676959	-0.703969	-0.70603	-0.70349	-0.740941	-0.699579	0.86447	0.670333	-0.740545	-0.7177	-0.693334	-0.672264	0.616204	-0.715438	-0.709762	-0.693904	-0.588409	0.61435	-0.710449	-0.704326	-0.690291	0.854505
AZN5	0.652666	0.931737	0.88062	0.958098	0.979477	0.879128	-0.689359	-0.598928	-0.215314	0.965152	-0.722837	-0.670015	-0.583111	-0.230519	0.969996	-0.712293	0.960457	0.872421	0.994377	-0.707823	0.959647	-0.672835	-0.58427	-0.814544	0.959608	-0.672679	0.998352	0.991354	-0.866377	-0.865477	-0.871268	-0.694614	-0.621699	0.765223	0.983806	-0.694372	-0.673816	-0.60975	-0.797381	0.96003	-0.669413	-0.665339	-0.609925	-0.747667	0.959031	-0.665012	-0.730091	-0.625977	0.813568
ANZ1	0.780942	0.687677	0.708815	0.682645	0.760512	0.604939	-0.444151	-0.385776	-0.0563376	0.609498	-0.476299	-0.417717	-0.370502	-0.0295979	0.624002	-0.447328	0.603696	0.491094	0.660505	-0.422596	0.599853	-0.418827	-0.359135	-0.446884	0.601981	-0.423959	0.686944	0.651079	-0.756991	-0.758827	-0.753382	-0.473736	-0.402828	0.669638	0.654429	-0.473229	-0.444874	-0.394676	-0.522759	0.605654	-0.437561	-0.435027	-0.396044	-0.448396	0.60384	-0.430972	-0.460299	-0.393699	0.692721
ANZ2	-0.247795	-0.659494	-0.621874	-0.661694	-0.552261	-0.7174	0.700049	0.678701	-0.0957624	-0.431885	0.713286	0.709986	0.675631	-0.00994288	-0.435102	0.717663	-0.423016	-0.329791	-0.508474	0.797414	-0.423553	0.758972	0.706186	0.847075	-0.421408	0.752121	-0.564692	-0.498734	0.393584	0.387618	0.402092	0.714205	0.705529	-0.623851	-0.461723	0.714292	0.711728	0.697378	0.663452	-0.422618	0.717874	0.7071	0.694731	0.645351	-0.421841	0.71594	0.745586	0.709563	-0.642037
ANZ3	0.740397	0.98153	0.955539	0.990735	0.991387	0.947341	-0.787695	-0.71089	-0.0904698	0.861534	-0.822611	-0.770069	-0.695058	-0.110059	0.87196	-0.80737	0.852664	0.719581	0.931278	-0.815251	0.850747	-0.785764	-0.700052	-0.887121	0.850932	-0.785943	0.969153	0.921183	-0.884837	-0.883466	-0.889273	-0.80741	-0.737958	0.888481	0.903883	-0.807123	-0.784233	-0.725664	-0.853797	0.853187	-0.781035	-0.774745	-0.725539	-0.790835	0.851471	-0.775883	-0.828525	-0.738937	0.924312
ANZ4	0.685929	0.943034	0.898353	0.966806	0.989486	0.893076	-0.713807	-0.626979	-0.184181	0.954034	-0.747941	-0.694442	-0.610733	-0.195906	0.959355	-0.736104	0.948374	0.853424	0.989369	-0.730692	0.947385	-0.699063	-0.611013	-0.825085	0.947495	-0.699246	0.998133	0.98477	-0.870335	-0.869552	-0.875185	-0.722994	-0.649797	0.795773	0.976678	-0.722737	-0.701506	-0.63787	-0.809363	0.948618	-0.697131	-0.692965	-0.638136	-0.7557	0.947483	-0.692712	-0.752524	-0.653814	0.839368
ANZ5	0.789131	0.924501	0.898099	0.935462	0.957672	0.869454	-0.673751	-0.5914	-0.106528	0.810082	-0.710818	-0.653279	-0.575964	-0.147535	0.825141	-0.691958	0.802441	0.659188	0.884061	-0.707393	0.799512	-0.671829	-0.581148	-0.797968	0.799915	-0.672005	0.922452	0.873161	-0.922047	-0.91993	-0.923188	-0.694633	-0.619807	0.821105	0.859161	-0.694239	-0.668149	-0.607691	-0.773781	0.802082	-0.663614	-0.656674	-0.607557	-0.710457	0.8003	-0.656475	-0.717328	-0.615122	0.869703
AN11	0.621509	0.987201	0.98806	0.97346	0.9212	0.983949	-0.87406	-0.793194	-0.0294177	0.730199	-0.912869	-0.858755	-0.776536	-0.0486557	0.740167	-0.905977	0.718582	0.573433	0.823023	-0.908184	0.716863	-0.876834	-0.786654	-0.959328	0.71684	-0.876143	0.888906	0.810699	-0.764732	-0.76278	-0.771821	-0.893138	-0.823909	0.948082	0.780984	-0.89295	-0.870686	-0.809338	-0.895447	0.719708	-0.86925	-0.862113	-0.80878	-0.831399	0.717607	-0.865447	-0.917596	-0.830051	0.973613
AN12	-0.579953	-0.856954	-0.870241	-0.839148	-0.764608	-0.918715	0.962761	0.968151	-0.214208	-0.528665	0.973809	0.965344	0.959956	-0.23613	-0.533474	0.958198	-0.512266	-0.371915	-0.631695	0.987202	-0.511718	0.995519	0.969547	0.920866	-0.511398	0.996293	-0.709649	-0.615617	0.542934	0.542256	0.552354	0.999488	0.9866	-0.944423	-0.579513	0.999477	0.992699	0.980896	0.850839	-0.517161	0.996471	0.989662	0.980207	0.791773	-0.515183	0.995985	0.98069	0.991532	-0.912674
AN13	0.666157	0.997811	0.982342	0.995774	0.967898	0.975603	-0.83221	-0.751967	-0.0839719	0.822879	-0.86675	-0.815645	-0.736146	-0.101375	0.832633	-0.854082	0.813488	0.680122	0.899318	-0.86207	0.811751	-0.829875	-0.742394	-0.932009	0.811811	-0.829521	0.948223	0.889535	-0.833477	-0.831929	-0.839231	-0.848091	-0.779141	0.919116	0.866482	-0.847856	-0.826414	-0.766534	-0.884902	0.813783	-0.823705	-0.817456	-0.766282	-0.822473	0.811963	-0.819117	-0.874759	-0.782637	0.952416
AN14	0.698781	0.926025	0.874199	0.95553	0.986788	0.874506	-0.690951	-0.607063	-0.187953	0.962423	-0.72432	-0.672067	-0.591288	-0.202242	0.967673	-0.7123	0.956967	0.863614	0.994158	-0.708761	0.956047	-0.67787	-0.592154	-0.805052	0.956088	-0.67805	0.997717	0.989729	-0.880132	-0.879359	-0.884654	-0.700992	-0.629938	0.769728	0.983401	-0.700731	-0.679691	-0.61822	-0.791069	0.957236	-0.675472	-0.67116	-0.618434	-0.739499	0.956197	-0.670998	-0.729445	-0.633138	0.814248
AN15	0.621949	0.986226	0.986305	0.972499	0.917537	0.987218	-0.88479	-0.811106	-0.0134937	0.723886	-0.920729	-0.871092	-0.795411	-0.0316259	0.733717	-0.912249	0.712043	0.566569	0.817762	-0.920298	0.710383	-0.890988	-0.806105	-0.965786	0.710302	-0.890291	0.884722	0.805308	-0.758149	-0.756213	-0.765271	-0.905204	-0.841121	0.952939	0.774822	-0.905026	-0.884088	-0.827412	-0.899117	0.713269	-0.883106	-0.875768	-0.82678	-0.83546	0.711195	-0.879362	-0.927418	-0.846506	0.975423
DSZ1	-0.559117	-0.892953	-0.893225	-0.878266	-0.794946	-0.946773	0.97002	0.950308	-0.0940395	-0.575274	0.974059	0.971436	0.942228	-0.0874972	-0.580207	0.955071	-0.559732	-0.418586	-0.677484	0.995856	-0.559234	0.983833	0.936946	0.974106	-0.558573	0.982905	-0.756829	-0.664909	0.582796	0.580338	0.592683	0.978417	0.953909	-0.926179	-0.62445	0.978407	0.980536	0.954079	0.908381	-0.56373	0.979723	0.977639	0.954806	0.863273	-0.561793	0.978037	0.988327	0.962887	-0.913348
DSZ2	-0.545456	-0.786117	-0.793764	-0.769787	-0.689453	-0.858985	0.940805	0.987625	-0.2728	-0.45976	0.931086	0.952988	0.986568	-0.288511	-0.463641	0.903962	-0.444381	-0.318008	-0.558428	0.973095	-0.444028	0.989098	0.993857	0.887536	-0.443406	0.989428	-0.63611	-0.543971	0.466872	0.465577	0.474841	0.976717	0.994874	-0.893745	-0.506752	0.97674	0.981913	0.998253	0.809958	-0.44916	0.986451	0.980537	0.997881	0.760485	-0.447565	0.985456	0.951312	0.994368	-0.851598
DSZ3	-0.327736	-0.775848	-0.718378	-0.790203	-0.704554	-0.82437	0.82037	0.732959	0.318912	-0.639042	0.801418	0.818323	0.72472	0.356734	-0.63635	0.786972	-0.626517	-0.522121	-0.700794	0.807734	-0.628093	0.756258	0.671147	0.890176	-0.626311	0.752474	-0.747754	-0.702583	0.542869	0.538622	0.557209	0.738215	0.688121	-0.625812	-0.659297	0.738384	0.768586	0.703015	0.887763	-0.629114	0.755668	0.770921	0.707951	0.902152	-0.627829	0.755365	0.822732	0.718035	-0.649885
DSZ4	0.576754	0.811922	0.746147	0.852362	0.908662	0.735813	-0.532434	-0.448438	-0.28112	0.9999	-0.559933	-0.513366	-0.434893	-0.288768	0.998587	-0.548318	0.999391	0.965551	0.984369	-0.542887	0.99952	-0.51034	-0.43288	-0.663189	0.999468	-0.510425	0.954018	0.98906	-0.791819	-0.791456	-0.794899	-0.531867	-0.465894	0.606519	0.994458	-0.531623	-0.513783	-0.45637	-0.668686	0.999723	-0.508694	-0.50611	-0.456785	-0.62942	0.999632	-0.504364	-0.568078	-0.468287	0.65997
DSZ5	-0.563745	-0.888006	-0.891214	-0.872203	-0.789207	-0.942868	0.965749	0.952906	-0.1358	-0.563461	0.973286	0.967764	0.944944	-0.131066	-0.568871	0.955862	-0.548005	-0.406725	-0.66696	0.998137	-0.547408	0.989763	0.947306	0.968606	-0.546793	0.988938	-0.746615	-0.65307	0.57614	0.573894	0.585605	0.9847	0.963674	-0.935065	-0.613741	0.984681	0.982963	0.961239	0.891291	-0.551911	0.984018	0.979493	0.96125	0.841341	-0.549985	0.982374	0.987094	0.970367	-0.919475
ANN1	0.699067	0.973287	0.935299	0.98968	0.994161	0.934152	-0.761203	-0.676672	-0.144926	0.910629	-0.796217	-0.743023	-0.66065	-0.164926	0.918827	-0.784033	0.903298	0.786356	0.965675	-0.786989	0.901888	-0.75374	-0.664899	-0.876176	0.901899	-0.753548	0.990905	0.958259	-0.883176	-0.881884	-0.888209	-0.774289	-0.702693	0.84641	0.943755	-0.774032	-0.752091	-0.690127	-0.844448	0.90325	-0.748559	-0.743028	-0.690056	-0.787478	0.901804	-0.74382	-0.803373	-0.705709	0.888296
ANN2	0.693492	0.969966	0.931994	0.986307	0.993451	0.925708	-0.744328	-0.656991	-0.157785	0.917302	-0.780145	-0.725293	-0.640821	-0.178138	0.92554	-0.767941	0.910601	0.797172	0.969197	-0.769906	0.909139	-0.735395	-0.645158	-0.864793	0.9092	-0.735211	0.992188	0.962417	-0.886115	-0.88487	-0.890773	-0.756788	-0.683451	0.836965	0.949148	-0.75652	-0.73385	-0.670644	-0.835065	0.910308	-0.730082	-0.724541	-0.670573	-0.7779	0.908905	-0.72515	-0.787389	-0.686053	0.881585
ANN3	0.7014	0.974981	0.937311	0.991198	0.994132	0.938535	-0.770356	-0.687323	-0.137759	0.906525	-0.804947	-0.752618	-0.671373	-0.157362	0.914677	-0.792761	0.898863	0.780232	0.96321	-0.796159	0.89748	-0.763628	-0.67554	-0.882099	0.897471	-0.76344	0.989715	0.955472	-0.880624	-0.879312	-0.885855	-0.783782	-0.713089	0.851852	0.940311	-0.78353	-0.761973	-0.700656	-0.849378	0.898957	-0.758562	-0.753044	-0.700587	-0.792428	0.897487	-0.753928	-0.812003	-0.716336	0.892193
ANN4	0.718366	0.983316	0.954292	0.994848	0.991418	0.957477	-0.815584	-0.742078	-0.0882898	0.876983	-0.848328	-0.799544	-0.726374	-0.100914	0.884941	-0.834648	0.867791	0.742422	0.941835	-0.839454	0.866396	-0.812691	-0.72967	-0.903642	0.866461	-0.812834	0.976179	0.932394	-0.859454	-0.858284	-0.865211	-0.833089	-0.766692	0.890952	0.914804	-0.83285	-0.812393	-0.755011	-0.869189	0.868855	-0.809493	-0.803982	-0.75501	-0.809065	0.867242	-0.805235	-0.85353	-0.770272	0.92154
ANN5	0.698959	0.973271	0.93506	0.989751	0.994083	0.934353	-0.761447	-0.677133	-0.144843	0.910598	-0.796336	-0.743329	-0.661152	-0.164857	0.918809	-0.784111	0.903255	0.786188	0.965704	-0.787297	0.901849	-0.754079	-0.665438	-0.876478	0.901855	-0.753883	0.990944	0.958285	-0.88342	-0.882132	-0.88846	-0.774524	-0.703131	0.846222	0.943731	-0.774267	-0.752387	-0.690595	-0.844638	0.903196	-0.748873	-0.743336	-0.690519	-0.787755	0.901751	-0.744139	-0.803619	-0.706127	0.88806
DN2Z1	-0.548559	-0.901961	-0.90414	-0.88604	-0.801005	-0.94988	0.943945	0.923396	-0.14921	-0.580527	0.962997	0.944321	0.91414	-0.133582	-0.586998	0.952326	-0.566104	-0.425863	-0.683527	0.993266	-0.565362	0.980338	0.930714	0.979439	-0.564671	0.97885	-0.761338	-0.668755	0.594029	0.591521	0.602876	0.974619	0.948882	-0.940001	-0.630999	0.974577	0.964347	0.940185	0.875124	-0.569086	0.967782	0.959046	0.938934	0.819527	-0.567223	0.965765	0.977229	0.953139	-0.932842
DN2Z2	-0.545026	-0.796407	-0.804326	-0.780382	-0.699885	-0.866161	0.926954	0.971791	-0.315652	-0.468361	0.929592	0.938212	0.969507	-0.324154	-0.473205	0.909668	-0.453394	-0.325874	-0.568319	0.977583	-0.452929	0.992695	0.994039	0.896719	-0.452243	0.992583	-0.644809	-0.552013	0.480036	0.478648	0.487488	0.980391	0.996618	-0.907541	-0.516555	0.980391	0.97555	0.992519	0.7892	-0.457714	0.983512	0.972272	0.990529	0.731587	-0.456164	0.982371	0.949071	0.992882	-0.869336
DN2Z3	0.683192	0.502027	0.550898	0.483573	0.568709	0.420557	-0.301766	-0.274524	0.0336711	0.413055	-0.327065	-0.277755	-0.26242	0.0913616	0.426313	-0.294696	0.408378	0.320617	0.453218	-0.265803	0.404399	-0.281317	-0.251518	-0.243698	0.407084	-0.288153	0.478129	0.444661	-0.571522	-0.574981	-0.565516	-0.3422	-0.289357	0.553562	0.453929	-0.341689	-0.313674	-0.283018	-0.34125	0.411365	-0.307821	-0.305203	-0.284226	-0.264338	0.409734	-0.302005	-0.305098	-0.275713	0.556671
DN2Z4	0.626023	0.855884	0.793665	0.893304	0.942629	0.785672	-0.582045	-0.496684	-0.252549	0.995642	-0.612736	-0.562556	-0.482195	-0.263856	0.997398	-0.601233	0.993972	0.93882	0.996451	-0.596029	0.993589	-0.563426	-0.482162	-0.711841	0.993619	-0.563544	0.976637	0.997461	-0.835697	-0.835231	-0.839085	-0.586002	-0.517245	0.662606	0.999786	-0.585744	-0.565874	-0.506471	-0.709767	0.993583	-0.56114	-0.557657	-0.506743	-0.665565	0.993135	-0.556633	-0.620032	-0.5195	0.714927
DN2Z5	-0.575757	-0.911714	-0.917001	-0.895167	-0.81623	-0.957404	0.952467	0.932718	-0.149588	-0.59137	0.971546	0.951734	0.922946	-0.143203	-0.598012	0.959284	-0.576626	-0.433995	-0.694562	0.994316	-0.575775	0.985024	0.937267	0.97341	-0.575264	0.984249	-0.772155	-0.679546	0.609302	0.607311	0.618058	0.984226	0.95725	-0.955273	-0.64279	0.984171	0.973418	0.948755	0.882006	-0.579914	0.97644	0.968224	0.947716	0.823537	-0.577974	0.974507	0.983332	0.961545	-0.94519
W	0.633968	0.854158	0.788389	0.893396	0.943265	0.784434	-0.576777	-0.497295	-0.237512	0.994261	-0.607163	-0.558493	-0.483698	-0.254149	0.996717	-0.595099	0.992625	0.935292	0.996431	-0.597142	0.992186	-0.56497	-0.487648	-0.713716	0.992106	-0.564918	0.976719	0.997091	-0.844439	-0.843774	-0.847325	-0.584857	-0.52051	0.660164	0.999243	-0.584593	-0.564192	-0.509529	-0.704136	0.992039	-0.560311	-0.555638	-0.509482	-0.659717	0.991638	-0.55552	-0.617188	-0.520704	0.71312
H	0.73041	0.966776	0.931194	0.984586	0.998004	0.92788	-0.762414	-0.677517	-0.13659	0.908935	-0.798187	-0.743293	-0.660576	-0.15068	0.916862	-0.78561	0.900883	0.781466	0.96439	-0.781562	0.899436	-0.751508	-0.661126	-0.861913	0.899623	-0.751777	0.988554	0.956082	-0.886717	-0.885792	-0.891829	-0.776131	-0.701582	0.848275	0.943126	-0.775861	-0.75362	-0.689183	-0.840157	0.901656	-0.749468	-0.744793	-0.689432	-0.781832	0.900135	-0.744947	-0.800611	-0.705574	0.886566
IDW	0.607991	0.824623	0.757914	0.865296	0.922231	0.747419	-0.534183	-0.455509	-0.252098	0.998435	-0.563826	-0.515628	-0.44239	-0.266244	0.999597	-0.551577	0.998177	0.955591	0.989381	-0.553154	0.997885	-0.521287	-0.446265	-0.674052	0.99786	-0.521294	0.961792	0.991933	-0.821189	-0.820699	-0.823449	-0.541506	-0.478248	0.623189	0.997573	-0.541236	-0.520817	-0.467526	-0.668734	0.997518	-0.516831	-0.512297	-0.467476	-0.625749	0.997331	-0.511974	-0.574036	-0.477661	0.677989
MIDW	0.737694	0.982196	0.956163	0.991214	0.982473	0.960898	-0.8193	-0.7515	-0.0413174	0.836237	-0.854284	-0.80456	-0.736358	-0.0667608	0.846544	-0.840643	0.826299	0.687846	0.913166	-0.855932	0.824515	-0.828384	-0.746114	-0.917292	0.824522	-0.828082	0.956164	0.901145	-0.864925	-0.863199	-0.869908	-0.844904	-0.78156	0.905598	0.881302	-0.844642	-0.82192	-0.768629	-0.864586	0.827242	-0.8203	-0.812587	-0.768083	-0.801684	0.825505	-0.815454	-0.861524	-0.782209	0.936372
IC	0.738901	0.869662	0.807927	0.902373	0.911356	0.85326	-0.708053	-0.67848	0.0203712	0.796522	-0.735421	-0.703496	-0.670388	-0.05421	0.80767	-0.720597	0.788461	0.659677	0.865544	-0.783214	0.786939	-0.755468	-0.697935	-0.855747	0.78608	-0.753289	0.89382	0.853071	-0.848545	-0.844837	-0.850573	-0.747552	-0.715689	0.766052	0.836765	-0.747295	-0.728198	-0.705251	-0.760707	0.788612	-0.730625	-0.718244	-0.703402	-0.713063	0.787587	-0.724446	-0.759869	-0.706122	0.803152
J	0.378047	0.241565	0.258239	0.251357	0.346584	0.142237	0.0715312	0.238434	-0.205867	0.299432	-0.0164874	0.113475	0.266913	-0.245646	0.310148	-0.0485036	0.298724	0.235297	0.3167	0.0760563	0.295762	0.119166	0.267015	-0.0412644	0.297729	0.118855	0.30713	0.306159	-0.441568	-0.441611	-0.4392	0.0602199	0.199011	0.143946	0.325932	0.0606677	0.111043	0.229059	-0.0647437	0.299186	0.119206	0.12207	0.228721	-0.0220882	0.297771	0.12274	0.0399631	0.189169	0.213155
M1	0.742005	0.961299	0.928177	0.979121	0.997882	0.919671	-0.756232	-0.67245	-0.126768	0.908869	-0.792952	-0.73675	-0.655237	-0.139124	0.91651	-0.780151	0.900983	0.783974	0.962759	-0.774209	0.899485	-0.745813	-0.65534	-0.850716	0.899788	-0.746266	0.985479	0.95421	-0.88379	-0.882956	-0.888626	-0.771975	-0.696673	0.848489	0.942807	-0.771692	-0.748731	-0.684164	-0.831109	0.902057	-0.744506	-0.739821	-0.684473	-0.771165	0.900552	-0.739938	-0.793373	-0.700369	0.885663
M2	0.751734	0.961559	0.931731	0.97768	0.996561	0.920521	-0.757533	-0.670819	-0.125885	0.897022	-0.795282	-0.737093	-0.652949	-0.136137	0.905306	-0.782508	0.888577	0.766365	0.954361	-0.772675	0.886946	-0.744432	-0.651437	-0.847148	0.887335	-0.745051	0.979798	0.945169	-0.886604	-0.885918	-0.891456	-0.772843	-0.694528	0.853886	0.933321	-0.77255	-0.749007	-0.681804	-0.831586	0.889824	-0.744367	-0.740054	-0.682247	-0.770442	0.888204	-0.739818	-0.793585	-0.698772	0.890398
S0	0.729242	0.960122	0.921085	0.980181	0.996649	0.916798	-0.740125	-0.656793	-0.127251	0.912183	-0.778817	-0.721488	-0.640334	-0.152765	0.920655	-0.767675	0.904912	0.787903	0.966157	-0.770092	0.903381	-0.737819	-0.647512	-0.858176	0.903467	-0.737648	0.988131	0.957705	-0.892912	-0.891508	-0.897202	-0.759181	-0.686422	0.835318	0.945943	-0.758895	-0.734306	-0.672517	-0.82359	0.905285	-0.731235	-0.724615	-0.672235	-0.764894	0.903881	-0.726197	-0.78382	-0.687929	0.878211
S1	0.725547	0.983447	0.953424	0.994997	0.990791	0.957955	-0.808105	-0.731371	-0.094418	0.867832	-0.841955	-0.791436	-0.715456	-0.111539	0.877044	-0.828384	0.858229	0.725855	0.936663	-0.834247	0.85667	-0.80525	-0.719652	-0.904157	0.856708	-0.805245	0.973424	0.926689	-0.873381	-0.872172	-0.878833	-0.825493	-0.757203	0.886887	0.908302	-0.825241	-0.803882	-0.745014	-0.868345	0.859148	-0.800878	-0.79508	-0.744939	-0.808509	0.857458	-0.79636	-0.847896	-0.760255	0.920138
S2	0.716205	0.960046	0.93818	0.970035	0.988467	0.904249	-0.724046	-0.637267	-0.124845	0.900609	-0.76451	-0.702832	-0.619988	-0.139982	0.908827	-0.750955	0.894778	0.787542	0.950704	-0.748011	0.892869	-0.717083	-0.624554	-0.834472	0.893448	-0.71745	0.97383	0.942959	-0.873442	-0.872595	-0.87666	-0.744192	-0.666343	0.851424	0.934086	-0.743861	-0.717228	-0.65248	-0.808792	0.895153	-0.713226	-0.707079	-0.652476	-0.743668	0.893735	-0.707761	-0.76625	-0.666932	0.894314
S3	0.704138	0.986785	0.980981	0.980819	0.959711	0.964194	-0.819931	-0.731841	-0.0869644	0.789553	-0.856893	-0.799814	-0.713935	-0.0913168	0.801043	-0.843305	0.778202	0.631253	0.872545	-0.835808	0.776118	-0.806457	-0.713253	-0.896891	0.776492	-0.807005	0.926668	0.861521	-0.83878	-0.838078	-0.844294	-0.834316	-0.75602	0.923603	0.838652	-0.834045	-0.810865	-0.743216	-0.871837	0.779415	-0.806501	-0.801969	-0.743559	-0.80539	0.777263	-0.802048	-0.856748	-0.761095	0.95354
S4	0.659649	0.988927	0.987802	0.98019	0.959501	0.95748	-0.816075	-0.721901	-0.122408	0.818133	-0.851304	-0.794839	-0.703643	-0.118634	0.826804	-0.837296	0.809179	0.682439	0.889108	-0.824207	0.807282	-0.793542	-0.697885	-0.890802	0.807907	-0.794206	0.936297	0.880331	-0.818481	-0.818061	-0.824439	-0.823324	-0.741712	0.917083	0.860358	-0.823065	-0.801561	-0.729902	-0.874343	0.810014	-0.796097	-0.793172	-0.730629	-0.809186	0.808056	-0.79191	-0.850402	-0.748833	0.948453
S5	0.583497	0.979641	0.987365	0.958509	0.903711	0.964689	-0.835269	-0.731348	-0.138093	0.722456	-0.868604	-0.814321	-0.713037	-0.139367	0.733323	-0.857345	0.711707	0.566614	0.811857	-0.840979	0.709693	-0.804134	-0.703636	-0.910594	0.710069	-0.804254	0.878506	0.802499	-0.771215	-0.770249	-0.778518	-0.830915	-0.746725	0.918031	0.772561	-0.830713	-0.812855	-0.736177	-0.890138	0.711788	-0.806486	-0.805325	-0.737254	-0.830041	0.709455	-0.80277	-0.869302	-0.75767	0.949673
SC3	0.778876	0.786293	0.774683	0.805488	0.878679	0.714837	-0.541909	-0.481948	0.0107093	0.781293	-0.593402	-0.520997	-0.465209	-0.0148094	0.791295	-0.581523	0.776772	0.681222	0.822616	-0.579422	0.774057	-0.563802	-0.483357	-0.638459	0.775298	-0.564918	0.830918	0.809643	-0.809587	-0.809239	-0.807742	-0.595148	-0.525162	0.725065	0.816732	-0.594682	-0.557442	-0.507327	-0.606343	0.778723	-0.556373	-0.545363	-0.50637	-0.533789	0.777562	-0.54987	-0.58411	-0.515717	0.761392
SPC4	0.803408	0.890671	0.889256	0.894452	0.930361	0.834389	-0.653652	-0.588059	0.0371321	0.769861	-0.707139	-0.63225	-0.570447	0.0154698	0.783524	-0.69457	0.761942	0.632127	0.838492	-0.696802	0.75886	-0.677709	-0.593085	-0.752602	0.75988	-0.678685	0.873063	0.823743	-0.85451	-0.854068	-0.853877	-0.709268	-0.636293	0.851413	0.818733	-0.708814	-0.669275	-0.616359	-0.704128	0.76367	-0.669058	-0.656469	-0.614914	-0.622053	0.761968	-0.66242	-0.701423	-0.627171	0.886127
SPC5	0.74199	0.917795	0.908975	0.924053	0.959168	0.849904	-0.659317	-0.5849	-0.0498667	0.858586	-0.706677	-0.637288	-0.567815	-0.0641923	0.868424	-0.692073	0.853731	0.751738	0.906382	-0.693928	0.851216	-0.669642	-0.583488	-0.770121	0.852219	-0.67046	0.927389	0.896687	-0.855345	-0.855007	-0.855621	-0.70023	-0.625613	0.839686	0.894398	-0.699811	-0.664889	-0.60816	-0.733965	0.854467	-0.663041	-0.652888	-0.607215	-0.657944	0.85313	-0.656619	-0.705654	-0.619099	0.88072
SPC6	0.754019	0.927295	0.923649	0.9276	0.953562	0.86121	-0.664389	-0.585576	-0.0502984	0.823595	-0.711597	-0.641343	-0.568179	-0.0667587	0.836308	-0.695619	0.81799	0.700432	0.883336	-0.697617	0.814998	-0.670964	-0.581449	-0.776072	0.816063	-0.671802	0.914538	0.872293	-0.869283	-0.868867	-0.869335	-0.70261	-0.624656	0.85588	0.866606	-0.702176	-0.66745	-0.607857	-0.741989	0.818002	-0.664753	-0.655238	-0.607156	-0.664424	0.816375	-0.657985	-0.710549	-0.618211	0.898538
K0	0.727166	0.969766	0.931489	0.988263	0.996538	0.935841	-0.77427	-0.695182	-0.117571	0.902071	-0.809299	-0.757023	-0.679173	-0.13777	0.91029	-0.796967	0.893773	0.771778	0.960674	-0.800651	0.892374	-0.770556	-0.683715	-0.879476	0.892387	-0.770487	0.987073	0.951853	-0.884363	-0.883078	-0.889513	-0.79101	-0.721498	0.853821	0.937284	-0.790752	-0.768818	-0.708949	-0.846459	0.894421	-0.765685	-0.759889	-0.708857	-0.788821	0.892928	-0.761095	-0.814851	-0.724358	0.89142
K1	0.731684	0.977164	0.94547	0.991375	0.99581	0.945774	-0.791861	-0.712583	-0.10924	0.887452	-0.826215	-0.774189	-0.696194	-0.123306	0.89591	-0.812743	0.878537	0.75245	0.950182	-0.813629	0.877031	-0.785144	-0.698015	-0.885498	0.87717	-0.785357	0.981211	0.940847	-0.87837	-0.877336	-0.883732	-0.8078	-0.736985	0.873624	0.925079	-0.80754	-0.786049	-0.724955	-0.857303	0.879477	-0.782466	-0.77735	-0.725093	-0.797702	0.877858	-0.778005	-0.829984	-0.74061	0.907942
K2	0.732837	0.961474	0.934804	0.975045	0.994627	0.912197	-0.739469	-0.651457	-0.13361	0.905842	-0.778204	-0.718366	-0.633765	-0.144466	0.913786	-0.764964	0.89876	0.785642	0.957764	-0.757011	0.89705	-0.727321	-0.63409	-0.838396	0.897534	-0.727872	0.98074	0.94974	-0.880591	-0.879896	-0.884738	-0.755732	-0.676879	0.850321	0.939662	-0.755423	-0.730671	-0.663789	-0.820721	0.899606	-0.726093	-0.721243	-0.664102	-0.757994	0.898102	-0.721158	-0.777852	-0.679758	0.890247
K3	0.756299	0.96977	0.948911	0.978668	0.987402	0.934368	-0.774056	-0.682503	-0.118427	0.854307	-0.812802	-0.75238	-0.663784	-0.125772	0.864733	-0.799713	0.844354	0.706382	0.924091	-0.785942	0.842374	-0.757001	-0.660235	-0.856291	0.842856	-0.757783	0.96084	0.913353	-0.886639	-0.886122	-0.891662	-0.788023	-0.705523	0.877241	0.897819	-0.787722	-0.763595	-0.692565	-0.843736	0.845608	-0.758396	-0.754557	-0.693169	-0.780093	0.843672	-0.75384	-0.809144	-0.710642	0.912045
K4	0.751664	0.96023	0.937443	0.971437	0.990103	0.913216	-0.740725	-0.6475	-0.137967	0.88012	-0.779861	-0.718109	-0.628857	-0.14582	0.889729	-0.766088	0.872202	0.746434	0.940464	-0.752108	0.870166	-0.722269	-0.625035	-0.83146	0.87081	-0.723099	0.969	0.930884	-0.895782	-0.895403	-0.900067	-0.754251	-0.670524	0.854501	0.91945	-0.75393	-0.729104	-0.657655	-0.822613	0.87295	-0.72354	-0.719773	-0.658304	-0.759174	0.871202	-0.718667	-0.776508	-0.674621	0.893601
K5	0.717649	0.962971	0.924553	0.980222	0.983706	0.932867	-0.764779	-0.659319	-0.202045	0.874766	-0.800306	-0.742696	-0.64032	-0.215402	0.884857	-0.790593	0.86509	0.723759	0.943078	-0.768833	0.863487	-0.732811	-0.630086	-0.859619	0.863632	-0.733152	0.975244	0.933623	-0.908844	-0.908115	-0.915639	-0.761938	-0.67536	0.826777	0.915506	-0.761702	-0.742427	-0.663992	-0.857577	0.865146	-0.735627	-0.734629	-0.665152	-0.806286	0.863209	-0.731832	-0.798742	-0.68552	0.868348
Kappa1	0.744036	0.944546	0.904656	0.965974	0.990802	0.89412	-0.702297	-0.622066	-0.117686	0.906794	-0.742788	-0.683332	-0.606133	-0.149909	0.916493	-0.730433	0.900191	0.783736	0.959233	-0.739348	0.898379	-0.706607	-0.618033	-0.83387	0.898533	-0.706358	0.978877	0.950526	-0.905523	-0.904124	-0.90826	-0.727363	-0.656079	0.816784	0.941323	-0.727034	-0.69973	-0.641252	-0.794796	0.900373	-0.697243	-0.689045	-0.640603	-0.734362	0.89905	-0.691451	-0.7497	-0.65395	0.863504
Kappa2	0.721199	0.70339	0.619068	0.755104	0.798561	0.679134	-0.507776	-0.508199	0.0728821	0.736605	-0.533764	-0.507572	-0.50473	-0.017773	0.747924	-0.518615	0.730792	0.62472	0.783032	-0.606846	0.729451	-0.584977	-0.551063	-0.685928	0.728315	-0.58226	0.786649	0.771596	-0.800202	-0.796834	-0.798028	-0.568336	-0.558321	0.583636	0.76694	-0.568024	-0.543687	-0.545232	-0.570447	0.731042	-0.550336	-0.532349	-0.541576	-0.528802	0.730762	-0.543282	-0.565686	-0.537245	0.624293
V0	0.683556	0.964666	0.925332	0.983271	0.991185	0.924251	-0.752103	-0.672	-0.129688	0.925522	-0.789956	-0.734667	-0.656147	-0.148581	0.932372	-0.780397	0.919167	0.813273	0.973219	-0.782841	0.917952	-0.751997	-0.666513	-0.870662	0.917959	-0.751731	0.992078	0.966023	-0.869127	-0.868055	-0.874028	-0.771563	-0.703242	0.836988	0.954384	-0.771316	-0.747258	-0.688895	-0.82996	0.919058	-0.745182	-0.738048	-0.688345	-0.772051	0.917797	-0.740673	-0.797402	-0.705349	0.878108
V1	0.641999	0.990142	0.967331	0.993265	0.967218	0.972154	-0.842305	-0.778403	-0.0697323	0.857942	-0.871508	-0.829128	-0.764591	-0.0758122	0.865013	-0.85773	0.849895	0.734959	0.921268	-0.871427	0.848681	-0.84637	-0.773796	-0.931567	0.848651	-0.846249	0.959315	0.912815	-0.810119	-0.80918	-0.816342	-0.861664	-0.805454	0.908285	0.892871	-0.861475	-0.842437	-0.793857	-0.882149	0.849852	-0.841291	-0.834492	-0.793319	-0.82187	0.848341	-0.837434	-0.883307	-0.808195	0.934905
V2	0.595395	0.969233	0.955824	0.969059	0.960865	0.919956	-0.75872	-0.673743	-0.140259	0.898799	-0.795413	-0.739492	-0.657579	-0.141414	0.903556	-0.783974	0.894457	0.810045	0.939146	-0.77986	0.893169	-0.749376	-0.66346	-0.863951	0.893618	-0.749528	0.96271	0.934826	-0.792898	-0.792299	-0.797665	-0.772985	-0.701339	0.865045	0.923421	-0.77274	-0.749504	-0.688183	-0.831454	0.894098	-0.746328	-0.740637	-0.688061	-0.768584	0.892872	-0.741874	-0.801475	-0.704693	0.903846
V3	0.486904	0.957571	0.974383	0.92764	0.843674	0.968201	-0.890613	-0.808581	-0.0752264	0.660061	-0.917572	-0.875658	-0.792809	-0.0573078	0.667921	-0.908596	0.648515	0.514592	0.749628	-0.896381	0.647217	-0.869656	-0.78934	-0.932454	0.647319	-0.869874	0.822665	0.740808	-0.660411	-0.659912	-0.669763	-0.890408	-0.824735	0.934689	0.705953	-0.890324	-0.876532	-0.81468	-0.897885	0.648849	-0.873201	-0.870999	-0.81515	-0.839181	0.646596	-0.871234	-0.921784	-0.837341	0.948524
V4	0.381264	0.904505	0.928312	0.868165	0.762736	0.935704	-0.910439	-0.827095	-0.103565	0.583243	-0.925755	-0.897759	-0.812099	-0.0688039	0.587238	-0.917061	0.570774	0.446291	0.671623	-0.895912	0.570233	-0.870559	-0.794003	-0.913364	0.570243	-0.870896	0.749372	0.664819	-0.550514	-0.550192	-0.562831	-0.890114	-0.827405	0.896482	0.624721	-0.89014	-0.886258	-0.821772	-0.897605	0.57194	-0.881127	-0.883756	-0.823196	-0.850395	0.56966	-0.881048	-0.927907	-0.847615	0.898542
V5	0.204456	0.79082	0.817903	0.748291	0.608892	0.853453	-0.88819	-0.807974	-0.121355	0.432751	-0.894046	-0.880281	-0.794898	-0.0815651	0.43349	-0.892381	0.418916	0.303268	0.52243	-0.860466	0.41936	-0.836342	-0.76845	-0.861431	0.41885	-0.836171	0.60765	0.517689	-0.378645	-0.37802	-0.393965	-0.848282	-0.795377	0.796713	0.469357	-0.848478	-0.856027	-0.794296	-0.85102	0.420382	-0.850353	-0.857316	-0.796539	-0.822599	0.418112	-0.852659	-0.896048	-0.824014	0.787743
VC3	0.668185	0.753192	0.749966	0.767569	0.836252	0.666869	-0.454482	-0.375002	0.0103718	0.764714	-0.534503	-0.428946	-0.354554	-0.0246196	0.77515	-0.544182	0.763046	0.683332	0.796678	-0.509956	0.760236	-0.491403	-0.398856	-0.593749	0.761436	-0.491947	0.798037	0.783627	-0.771196	-0.771171	-0.768421	-0.526447	-0.44543	0.677817	0.795366	-0.526003	-0.473927	-0.416557	-0.528802	0.763037	-0.476781	-0.460039	-0.414105	-0.449646	0.762006	-0.470708	-0.518939	-0.436192	0.727823
VPC4	0.634643	0.927964	0.945772	0.912887	0.887806	0.905391	-0.754511	-0.699364	0.178171	0.698525	-0.831518	-0.737613	-0.680573	0.163179	0.710858	-0.843822	0.689781	0.560078	0.782323	-0.830115	0.687345	-0.819356	-0.7452	-0.859028	0.687765	-0.819464	0.834655	0.763857	-0.744019	-0.743819	-0.746573	-0.844418	-0.784367	0.942025	0.74936	-0.844136	-0.790972	-0.750139	-0.730391	0.690156	-0.800831	-0.777777	-0.745339	-0.635217	0.688362	-0.796833	-0.826816	-0.776479	0.964299
VPC5	0.549949	0.959136	0.97902	0.935753	0.877823	0.957406	-0.851711	-0.786989	0.0858403	0.695352	-0.906219	-0.83656	-0.769428	0.0938615	0.703721	-0.910095	0.685165	0.559224	0.779971	-0.897771	0.683594	-0.881672	-0.80707	-0.919604	0.683851	-0.881859	0.841311	0.765833	-0.688291	-0.688068	-0.695057	-0.905058	-0.844505	0.967657	0.741638	-0.904888	-0.867651	-0.818657	-0.824474	0.686009	-0.8731	-0.857887	-0.815518	-0.742724	0.684078	-0.870643	-0.905505	-0.846162	0.980809
VPC6	0.530578	0.956844	0.984443	0.925505	0.860858	0.947434	-0.829362	-0.744633	0.0118623	0.666318	-0.881018	-0.810317	-0.725817	0.0203804	0.676619	-0.882128	0.656429	0.52344	0.755713	-0.860325	0.654391	-0.836247	-0.748906	-0.899448	0.654883	-0.836525	0.824139	0.742835	-0.692853	-0.692617	-0.699516	-0.863886	-0.7904	0.952749	0.716224	-0.863699	-0.830535	-0.768267	-0.829168	0.656358	-0.831904	-0.821217	-0.76651	-0.751287	0.654147	-0.82901	-0.878158	-0.795664	0.973469
B0	0.727234	0.954075	0.91465	0.974601	0.995603	0.904884	-0.722341	-0.64347	-0.122862	0.921342	-0.760422	-0.704113	-0.62781	-0.149575	0.929566	-0.74782	0.914932	0.805337	0.970007	-0.755595	0.913391	-0.72391	-0.637352	-0.845427	0.913489	-0.723759	0.988521	0.962476	-0.888935	-0.887444	-0.892422	-0.744308	-0.674626	0.827956	0.952623	-0.744005	-0.718812	-0.660811	-0.809196	0.91519	-0.716153	-0.708747	-0.660331	-0.749441	0.913924	-0.710729	-0.767383	-0.67394	0.872135
B1	0.724925	0.977884	0.946691	0.989873	0.992648	0.941644	-0.776776	-0.708747	-0.0873336	0.886259	-0.809312	-0.760811	-0.694439	-0.105974	0.895579	-0.792495	0.87823	0.756996	0.946637	-0.809611	0.87657	-0.78167	-0.703821	-0.88437	0.87663	-0.78172	0.977906	0.938251	-0.875888	-0.874657	-0.879719	-0.800128	-0.738068	0.877382	0.923048	-0.799844	-0.777074	-0.725953	-0.845022	0.878696	-0.774948	-0.767468	-0.725447	-0.78267	0.877235	-0.769632	-0.819886	-0.736559	0.91347
B2	0.684971	0.943259	0.921437	0.952841	0.977245	0.874514	-0.679549	-0.59867	-0.131471	0.919055	-0.718835	-0.658678	-0.582869	-0.146093	0.926313	-0.703143	0.915547	0.827904	0.955396	-0.708382	0.913679	-0.677648	-0.591795	-0.802924	0.914307	-0.677998	0.97008	0.950287	-0.855709	-0.854913	-0.857451	-0.703188	-0.630447	0.8267	0.945597	-0.702835	-0.675106	-0.616641	-0.774838	0.915356	-0.671773	-0.664368	-0.616273	-0.70855	0.914255	-0.665696	-0.724743	-0.627358	0.873393
B3	0.663913	0.988075	0.987675	0.975419	0.944958	0.961069	-0.811016	-0.733157	-0.0698467	0.780168	-0.8453	-0.792568	-0.717326	-0.0722568	0.791796	-0.828863	0.770378	0.633471	0.859494	-0.834359	0.768189	-0.806049	-0.723015	-0.896581	0.768558	-0.806518	0.914978	0.850041	-0.815971	-0.815292	-0.820424	-0.830355	-0.760897	0.931983	0.827083	-0.83008	-0.806456	-0.748287	-0.861504	0.770709	-0.803444	-0.797092	-0.748077	-0.792071	0.768715	-0.798479	-0.851725	-0.762067	0.962219
B4	0.576408	0.987385	0.99385	0.968382	0.921008	0.967717	-0.849166	-0.769238	-0.0992058	0.776999	-0.876405	-0.832036	-0.753828	-0.0867859	0.784472	-0.860072	0.768323	0.650088	0.848635	-0.859972	0.766729	-0.83208	-0.751213	-0.914891	0.767145	-0.832586	0.903411	0.841707	-0.750515	-0.750078	-0.757141	-0.855405	-0.787709	0.93491	0.81681	-0.855209	-0.837831	-0.777768	-0.888294	0.768658	-0.833839	-0.830379	-0.778126	-0.824339	0.76679	-0.830106	-0.883207	-0.794059	0.958936
B5	0.476918	0.953696	0.971823	0.920748	0.833856	0.958984	-0.874089	-0.794365	-0.0836371	0.645884	-0.896989	-0.859704	-0.779964	-0.0738398	0.654528	-0.883867	0.634964	0.501846	0.736429	-0.882927	0.633469	-0.853038	-0.774587	-0.927154	0.633549	-0.853006	0.812529	0.728758	-0.658472	-0.657445	-0.66678	-0.870648	-0.807436	0.92823	0.692753	-0.870541	-0.858855	-0.799757	-0.892349	0.635043	-0.854741	-0.853019	-0.80044	-0.834975	0.632849	-0.851947	-0.905591	-0.817856	0.946023
BC3	0.753694	0.79547	0.787285	0.811256	0.880374	0.719652	-0.539537	-0.477314	0.000663136	0.789609	-0.591843	-0.518	-0.460563	-0.0226844	0.799451	-0.579957	0.785851	0.69586	0.827881	-0.578	0.783116	-0.561105	-0.480162	-0.642501	0.784394	-0.562169	0.835957	0.815944	-0.80333	-0.803054	-0.801254	-0.592715	-0.52192	0.731914	0.823318	-0.592246	-0.554153	-0.503639	-0.608498	0.787379	-0.55317	-0.541817	-0.502576	-0.534402	0.786263	-0.546513	-0.583772	-0.512017	0.770342
BPC4	0.775492	0.897858	0.903062	0.896062	0.923955	0.84019	-0.655596	-0.593797	0.0646942	0.760214	-0.712539	-0.634576	-0.576448	0.0443157	0.774124	-0.701643	0.753045	0.627251	0.829129	-0.706421	0.749861	-0.688502	-0.607111	-0.760899	0.750911	-0.68938	0.866059	0.814213	-0.838647	-0.838289	-0.83759	-0.7192	-0.649108	0.869588	0.809138	-0.718745	-0.675889	-0.626906	-0.698108	0.754239	-0.677357	-0.662463	-0.624792	-0.611183	0.752576	-0.670618	-0.708422	-0.637945	0.904019
BPC5	0.710251	0.932312	0.932609	0.930559	0.950733	0.869072	-0.682843	-0.61405	-0.00906796	0.835113	-0.732964	-0.661898	-0.597355	-0.0206838	0.84536	-0.720041	0.830187	0.727659	0.887772	-0.725783	0.827606	-0.703344	-0.62162	-0.794868	0.828578	-0.704041	0.915762	0.87742	-0.830505	-0.830196	-0.830786	-0.732318	-0.662042	0.87442	0.872856	-0.73191	-0.694035	-0.642209	-0.741226	0.830607	-0.69423	-0.681555	-0.640493	-0.659734	0.82923	-0.687884	-0.733939	-0.653818	0.912331
BPC6	0.699791	0.94125	0.949207	0.930979	0.937638	0.87929	-0.687965	-0.611401	-0.0238877	0.795966	-0.73729	-0.665612	-0.594274	-0.0356999	0.808547	-0.72321	0.790486	0.675658	0.859118	-0.726888	0.787501	-0.700761	-0.614194	-0.800605	0.788541	-0.701444	0.89807	0.848353	-0.830767	-0.830384	-0.831055	-0.731008	-0.655925	0.888675	0.839687	-0.730595	-0.693881	-0.637261	-0.751771	0.790162	-0.692732	-0.681429	-0.63597	-0.669728	0.788503	-0.686139	-0.738239	-0.648831	0.928876
SumR	0.734825	0.966347	0.930809	0.984441	0.997255	0.930019	-0.768507	-0.681023	-0.139805	0.902874	-0.804524	-0.749089	-0.663613	-0.153736	0.910907	-0.792657	0.894318	0.7711	0.960846	-0.785177	0.892878	-0.754857	-0.662153	-0.863998	0.893063	-0.755148	0.986461	0.952057	-0.887646	-0.886703	-0.893157	-0.78023	-0.703667	0.848706	0.938308	-0.779966	-0.758248	-0.691416	-0.844867	0.895241	-0.75371	-0.749651	-0.691838	-0.787396	0.893645	-0.749378	-0.805372	-0.708936	0.88629
VSumR	0.692472	0.974124	0.942179	0.988403	0.99108	0.940864	-0.789778	-0.71054	-0.119161	0.908881	-0.824584	-0.772385	-0.694183	-0.126776	0.915303	-0.813329	0.901431	0.790709	0.961807	-0.809877	0.900228	-0.782554	-0.697393	-0.882625	0.900386	-0.782776	0.986197	0.953816	-0.854487	-0.853741	-0.860375	-0.80519	-0.735726	0.864837	0.940181	-0.80496	-0.783585	-0.723151	-0.852755	0.901888	-0.780504	-0.775334	-0.72318	-0.793946	0.900442	-0.776562	-0.828403	-0.740505	0.898601
BSumR	0.728433	0.957973	0.919015	0.978114	0.997969	0.912258	-0.739412	-0.664293	-0.124437	0.927181	-0.773636	-0.721719	-0.648931	-0.140608	0.934582	-0.759013	0.920428	0.812372	0.974307	-0.764997	0.919038	-0.736706	-0.654246	-0.846814	0.919178	-0.736946	0.992288	0.967289	-0.882853	-0.881814	-0.886873	-0.758623	-0.691163	0.836207	0.95713	-0.758337	-0.735517	-0.678945	-0.819679	0.920957	-0.732395	-0.726253	-0.678798	-0.76035	0.919678	-0.727398	-0.779953	-0.691653	0.875612
OPM	0.698008	0.903892	0.85398	0.934152	0.977861	0.840481	-0.642732	-0.546733	-0.231729	0.969323	-0.678034	-0.620355	-0.529512	-0.241345	0.974347	-0.666117	0.964791	0.878006	0.993304	-0.651007	0.963743	-0.617863	-0.52445	-0.757253	0.96405	-0.618378	0.990556	0.990099	-0.883855	-0.883531	-0.887823	-0.646883	-0.566442	0.734682	0.987655	-0.646591	-0.624631	-0.554792	-0.761264	0.965049	-0.618577	-0.61598	-0.555523	-0.710384	0.964025	-0.613953	-0.678649	-0.570911	0.784021
V_OPM	0.679455	0.904728	0.856687	0.933658	0.974669	0.841411	-0.649209	-0.554206	-0.229554	0.973539	-0.684199	-0.627274	-0.537118	-0.236947	0.977589	-0.672848	0.969624	0.889719	0.994344	-0.657227	0.968694	-0.624657	-0.53233	-0.761683	0.969026	-0.625143	0.990207	0.991558	-0.866993	-0.866674	-0.871245	-0.653124	-0.573785	0.737638	0.989597	-0.652846	-0.63133	-0.562171	-0.76358	0.969728	-0.625489	-0.622904	-0.562873	-0.712757	0.968769	-0.621068	-0.684985	-0.578753	0.785894
B_OPM	0.685088	0.893292	0.841999	0.924564	0.971586	0.825397	-0.623804	-0.533422	-0.225143	0.978754	-0.658448	-0.602299	-0.517145	-0.235401	0.982982	-0.645854	0.975225	0.898793	0.995637	-0.636143	0.974281	-0.603999	-0.515301	-0.743798	0.974562	-0.604444	0.988082	0.99357	-0.871215	-0.870851	-0.87454	-0.63123	-0.555079	0.722076	0.99323	-0.630933	-0.608505	-0.543364	-0.743392	0.975387	-0.603158	-0.599634	-0.543825	-0.692153	0.974554	-0.59832	-0.661261	-0.557582	0.772153
MPC	-0.609769	-0.91717	-0.952424	-0.88672	-0.828828	-0.937511	0.925228	0.863586	-0.0296879	-0.590627	0.947602	0.911616	0.847181	-0.063137	-0.597469	0.931909	-0.575525	-0.430083	-0.690797	0.912125	-0.573994	0.902602	0.829344	0.889417	-0.574678	0.904506	-0.77056	-0.677525	0.622984	0.622808	0.632186	0.931634	0.868454	-0.966482	-0.6448	0.931506	0.921284	0.862826	0.884	-0.579832	0.916296	0.917097	0.864592	0.819615	-0.577294	0.914756	0.937278	0.882078	-0.957015
V_MPC	-0.780195	-0.888314	-0.902177	-0.881095	-0.88913	-0.862498	0.755351	0.665138	0.0193278	-0.667824	0.796883	0.732884	0.644747	0.0315027	-0.679959	0.783401	-0.654705	-0.49842	-0.760945	0.761082	-0.65199	0.736512	0.631558	0.792391	-0.653013	0.737675	-0.820353	-0.745123	0.782886	0.781578	0.787202	0.771988	0.681973	-0.877681	-0.72647	0.771634	0.747627	0.670528	0.785872	-0.65875	0.740684	0.738733	0.671993	0.717311	-0.656316	0.735958	0.778957	0.688535	-0.899832
B_MPC	-0.617776	-0.906546	-0.92962	-0.885517	-0.825247	-0.94089	0.929413	0.851187	-0.022092	-0.580823	0.959779	0.91502	0.832049	-0.0385282	-0.587748	0.953663	-0.563761	-0.403191	-0.689499	0.923049	-0.562496	0.906585	0.814472	0.912067	-0.562895	0.907228	-0.76943	-0.673165	0.638149	0.637542	0.649095	0.932699	0.85835	-0.938929	-0.638522	0.9326	0.920706	0.849629	0.887284	-0.568641	0.915658	0.916669	0.851378	0.829395	-0.565957	0.914934	0.943771	0.87721	-0.933842
SumK	0.724258	0.933976	0.891845	0.958566	0.990414	0.882448	-0.700357	-0.601113	-0.20912	0.939322	-0.736658	-0.677677	-0.582719	-0.217084	0.945936	-0.72506	0.93248	0.825045	0.980179	-0.705575	0.931197	-0.67291	-0.574787	-0.800436	0.931546	-0.673543	0.990977	0.974254	-0.894435	-0.894065	-0.899444	-0.703674	-0.619405	0.785498	0.966588	-0.703391	-0.681808	-0.607702	-0.804094	0.933219	-0.675345	-0.673396	-0.608678	-0.750686	0.931821	-0.671022	-0.734306	-0.626136	0.829851
IC0	0.805958	0.692894	0.706988	0.689777	0.759864	0.612709	-0.439496	-0.371615	-0.0545402	0.575456	-0.472411	-0.413816	-0.356489	-0.0652983	0.59273	-0.443477	0.568422	0.435608	0.64276	-0.436836	0.56424	-0.41946	-0.344725	-0.482011	0.566011	-0.422869	0.68033	0.63149	-0.784694	-0.78442	-0.780601	-0.464363	-0.387884	0.665262	0.629345	-0.46382	-0.436356	-0.380299	-0.532564	0.57045	-0.428154	-0.425239	-0.381637	-0.462836	0.568511	-0.420245	-0.460215	-0.377785	0.699784
IC1	0.82604	0.816389	0.834768	0.8092	0.847309	0.766836	-0.622618	-0.553791	0.0288646	0.625511	-0.667728	-0.599014	-0.535674	0.0225354	0.641744	-0.649569	0.61451	0.461561	0.711777	-0.634112	0.610865	-0.620178	-0.537192	-0.658811	0.612264	-0.622866	0.763827	0.695848	-0.801373	-0.801103	-0.800959	-0.662406	-0.583953	0.818746	0.685662	-0.661947	-0.62928	-0.569885	-0.664343	0.617581	-0.624877	-0.618258	-0.570191	-0.58514	0.615295	-0.618614	-0.651965	-0.578788	0.842222
IC2	0.824775	0.868731	0.881006	0.860593	0.866973	0.855539	-0.740785	-0.695748	0.119502	0.612364	-0.784962	-0.723696	-0.679573	0.121328	0.629505	-0.770607	0.597836	0.422953	0.716699	-0.766506	0.594657	-0.761906	-0.697773	-0.762662	0.595424	-0.764401	0.782062	0.697499	-0.799343	-0.79948	-0.801244	-0.796392	-0.73743	0.898474	0.678244	-0.796036	-0.762577	-0.720138	-0.73433	0.600846	-0.763355	-0.752283	-0.718917	-0.651956	0.598361	-0.758535	-0.776423	-0.731534	0.906463
IC3	0.790855	0.908612	0.90524	0.905732	0.88732	0.921059	-0.826147	-0.789638	0.135865	0.638817	-0.865313	-0.814035	-0.774999	0.138353	0.65507	-0.854278	0.624105	0.443006	0.750167	-0.860126	0.621493	-0.855785	-0.800418	-0.850309	0.621795	-0.857586	0.817094	0.728931	-0.810921	-0.811007	-0.815966	-0.881964	-0.834614	0.928145	0.704328	-0.881717	-0.850576	-0.815374	-0.796684	0.625489	-0.854329	-0.841324	-0.813056	-0.719501	0.623005	-0.851007	-0.864713	-0.830869	0.929878
IC4	0.737851	0.915616	0.912049	0.910514	0.87306	0.942206	-0.858253	-0.820044	0.148219	0.624474	-0.899649	-0.847548	-0.804995	0.151942	0.63959	-0.893977	0.609013	0.427271	0.739004	-0.897096	0.606786	-0.891935	-0.834582	-0.886795	0.606856	-0.893072	0.809434	0.717284	-0.78091	-0.781142	-0.787465	-0.914474	-0.868148	0.93811	0.689342	-0.914285	-0.882988	-0.847111	-0.81401	0.610389	-0.888037	-0.874323	-0.84444	-0.738631	0.607892	-0.885652	-0.899443	-0.867159	0.937286
IC5	0.732673	0.913659	0.910576	0.907833	0.867258	0.943778	-0.869609	-0.839419	0.166153	0.61736	-0.907844	-0.860734	-0.825478	0.170746	0.632003	-0.900416	0.601843	0.422343	0.731881	-0.91011	0.599704	-0.907109	-0.855472	-0.893402	0.59972	-0.908214	0.8033	0.710315	-0.766722	-0.766881	-0.773262	-0.927062	-0.886439	0.943944	0.681691	-0.926883	-0.897286	-0.866581	-0.817268	0.603393	-0.902761	-0.888917	-0.863878	-0.742269	0.600953	-0.900402	-0.909727	-0.884655	0.93983
IC6	0.720926	0.906838	0.904609	0.899776	0.853921	0.942986	-0.886117	-0.869991	0.196734	0.602677	-0.918708	-0.880457	-0.858029	0.202823	0.61644	-0.908252	0.58712	0.41219	0.716753	-0.929351	0.585141	-0.930118	-0.88862	-0.901559	0.585063	-0.931163	0.789626	0.695535	-0.739171	-0.739204	-0.74566	-0.945498	-0.91495	0.950566	0.665834	-0.945338	-0.918807	-0.897216	-0.819883	0.588966	-0.925005	-0.910987	-0.89447	-0.745825	0.586634	-0.922698	-0.924218	-0.911789	0.940743
BIC0	0.332164	-0.147581	-0.121675	-0.142996	-0.000734486	-0.257323	0.378328	0.415908	-0.127591	-0.0315106	0.368076	0.401852	0.42196	-0.120987	-0.0204554	0.390572	-0.0281686	-0.0442377	-0.044681	0.431897	-0.0316949	0.431401	0.455789	0.408437	-0.0292462	0.426177	-0.0642219	-0.0443587	-0.19	-0.19142	-0.178476	0.381705	0.430094	-0.160901	-0.0168472	0.382198	0.396004	0.426637	0.255833	-0.0267792	0.407898	0.401313	0.423615	0.275982	-0.0272502	0.413681	0.397424	0.442878	-0.133418
BIC1	0.76159	0.551043	0.589784	0.541271	0.61934	0.485657	-0.363159	-0.303291	0.0536434	0.404347	-0.407971	-0.336832	-0.285713	0.0620285	0.420393	-0.390826	0.394848	0.264829	0.474462	-0.350164	0.390804	-0.348905	-0.278442	-0.345877	0.392917	-0.353467	0.515087	0.459329	-0.629966	-0.630682	-0.626136	-0.403998	-0.326443	0.595027	0.460458	-0.403482	-0.36992	-0.314168	-0.400762	0.399346	-0.363804	-0.359911	-0.315238	-0.326117	0.397206	-0.357869	-0.376131	-0.319263	0.610183
BIC2	0.792991	0.608988	0.648413	0.594255	0.636653	0.590428	-0.51334	-0.497759	0.226132	0.359257	-0.557276	-0.496159	-0.483399	0.253161	0.377302	-0.542398	0.344641	0.182875	0.456205	-0.519735	0.340923	-0.538297	-0.502206	-0.459622	0.342412	-0.543341	0.51741	0.435635	-0.620864	-0.622589	-0.618935	-0.586079	-0.539949	0.716868	0.42607	-0.585668	-0.548504	-0.522793	-0.472017	0.349748	-0.550393	-0.539006	-0.521497	-0.38636	0.347306	-0.546097	-0.533769	-0.528229	0.704932
BIC3	0.665614	0.324724	0.361677	0.314302	0.355989	0.34577	-0.338561	-0.37366	0.358081	0.0739836	-0.369145	-0.330521	-0.365464	0.414101	0.0925876	-0.358338	0.0595801	-0.0967037	0.171857	-0.336848	0.0561953	-0.381006	-0.397588	-0.208137	0.0576259	-0.387648	0.227594	0.146727	-0.417324	-0.421007	-0.415957	-0.427897	-0.420746	0.492791	0.139911	-0.427616	-0.391198	-0.400702	-0.22734	0.0633469	-0.39964	-0.384561	-0.397155	-0.15234	0.0610179	-0.398569	-0.345511	-0.404677	0.449115
BIC4	0.620824	0.394669	0.434272	0.377837	0.378644	0.44819	-0.459037	-0.492855	0.422442	0.0672348	-0.498283	-0.45338	-0.482877	0.4833	0.0853785	-0.497874	0.0498401	-0.124508	0.183014	-0.472315	0.0469242	-0.517205	-0.528682	-0.334889	0.0479586	-0.522725	0.253081	0.154224	-0.407475	-0.411708	-0.409228	-0.559042	-0.552739	0.583031	0.138874	-0.558851	-0.517997	-0.526517	-0.306057	0.0538309	-0.530255	-0.511658	-0.521759	-0.226442	0.0512448	-0.53089	-0.474678	-0.540717	0.531407
BIC5	0.646227	0.472396	0.509228	0.454441	0.441418	0.534486	-0.560817	-0.608769	0.453814	0.121825	-0.593134	-0.559418	-0.600823	0.511455	0.138992	-0.587202	0.103824	-0.0722899	0.242176	-0.583052	0.101124	-0.628967	-0.64753	-0.439103	0.101916	-0.634001	0.317961	0.213564	-0.43235	-0.435991	-0.434762	-0.66246	-0.666505	0.668361	0.194	-0.662292	-0.625808	-0.643181	-0.393344	0.108114	-0.638809	-0.619722	-0.63841	-0.312277	0.105594	-0.639133	-0.577506	-0.653242	0.612283
BIC6	0.657136	0.568239	0.599426	0.549363	0.516337	0.640481	-0.688718	-0.755674	0.481577	0.197855	-0.7094	-0.693702	-0.751075	0.532045	0.212858	-0.695513	0.1797	0.00827241	0.320002	-0.723335	0.177432	-0.768867	-0.797184	-0.575672	0.177831	-0.772967	0.401132	0.29284	-0.451353	-0.453962	-0.454644	-0.788576	-0.807822	0.767364	0.267829	-0.788446	-0.759968	-0.78977	-0.506669	0.184255	-0.773536	-0.754513	-0.785179	-0.42681	0.18194	-0.773383	-0.70627	-0.793266	0.706997
CIC0	-0.0634459	0.51145	0.459656	0.521094	0.408915	0.570808	-0.567291	-0.550071	-0.0502078	0.466138	-0.573488	-0.577762	-0.548875	-0.0708935	0.458467	-0.590348	0.463893	0.454697	0.478092	-0.622717	0.466676	-0.599724	-0.580073	-0.674124	0.46443	-0.594849	0.487947	0.479444	-0.206264	-0.204227	-0.217852	-0.565147	-0.572889	0.415084	0.454711	-0.565475	-0.568455	-0.564343	-0.539076	0.460765	-0.576346	-0.568995	-0.561666	-0.540397	0.460966	-0.579074	-0.606297	-0.585425	0.423877
CIC1	-0.619056	-0.207168	-0.253687	-0.199289	-0.307886	-0.13632	0.0510729	0.0109697	-0.0492036	-0.124181	0.0811625	0.0268094	-0.00218219	-0.0661515	-0.139146	0.0615345	-0.117277	-0.0201673	-0.172222	0.0134253	-0.113213	0.0223678	-0.0241268	-0.014016	-0.115684	0.0279512	-0.19747	-0.160135	0.398528	0.39992	0.391557	0.0791289	0.0159735	-0.275745	-0.170891	0.0786183	0.053623	0.0109032	0.0907991	-0.12221	0.045169	0.0463458	0.0130923	0.0360714	-0.120458	0.0399016	0.0419863	0.00723145	-0.282107
CIC2	-0.728489	-0.507629	-0.551291	-0.495237	-0.554762	-0.482636	0.410689	0.384726	-0.197105	-0.309206	0.462539	0.389812	0.368129	-0.240899	-0.324807	0.457525	-0.295947	-0.152069	-0.391482	0.398983	-0.292567	0.423082	0.387246	0.329743	-0.294319	0.42937	-0.439614	-0.371961	0.55182	0.554544	0.550464	0.482961	0.4299	-0.613613	-0.368515	0.482585	0.441234	0.408786	0.368923	-0.301239	0.443355	0.432591	0.407368	0.285739	-0.29891	0.440618	0.427397	0.42181	-0.599146
CIC3	-0.57312	-0.297305	-0.335215	-0.288897	-0.318065	-0.339262	0.362328	0.384098	-0.386394	-0.0573253	0.405636	0.353692	0.372205	-0.454273	-0.0698763	0.412467	-0.0410068	0.102692	-0.149204	0.360358	-0.0389985	0.406328	0.41363	0.213222	-0.0401151	0.412707	-0.199969	-0.123647	0.323271	0.327059	0.325996	0.457688	0.442712	-0.47975	-0.115499	0.457513	0.414073	0.413176	0.210777	-0.0469943	0.425883	0.40823	0.408219	0.135677	-0.0447967	0.427705	0.370329	0.434094	-0.426988
CIC4	-0.58254	-0.426955	-0.466457	-0.413176	-0.413242	-0.483746	0.505004	0.514313	-0.391094	-0.134613	0.554554	0.495822	0.499774	-0.462227	-0.146668	0.565525	-0.1163	0.0426087	-0.23906	0.510287	-0.114509	0.551764	0.544246	0.371857	-0.115466	0.557198	-0.300667	-0.211853	0.379806	0.383963	0.384975	0.601057	0.577662	-0.606855	-0.197178	0.60092	0.555597	0.545422	0.340529	-0.122477	0.568025	0.549667	0.540355	0.259916	-0.120026	0.570475	0.51974	0.573619	-0.554253
CIC5	-0.604509	-0.491643	-0.52894	-0.476371	-0.464699	-0.555395	0.590277	0.616526	-0.42078	-0.179072	0.631737	0.585321	0.604456	-0.491146	-0.190562	0.63606	-0.160458	-0.00055906	-0.287116	0.601916	-0.158793	0.646101	0.649348	0.456256	-0.159567	0.651322	-0.353663	-0.260259	0.40169	0.405498	0.407068	0.688137	0.676977	-0.679296	-0.242115	0.688017	0.647432	0.648326	0.413617	-0.166711	0.660471	0.641879	0.643346	0.331809	-0.164335	0.662551	0.60528	0.670926	-0.621792
CIC6	-0.616221	-0.569933	-0.602725	-0.55299	-0.524474	-0.641742	0.695447	0.745684	-0.450073	-0.23828	0.723616	0.696867	0.737651	-0.516921	-0.248549	0.718027	-0.219857	-0.0639398	-0.347933	0.716025	-0.218433	0.762686	0.781632	0.5647	-0.218912	0.767417	-0.419472	-0.322505	0.420174	0.42334	0.425675	0.792636	0.799823	-0.762594	-0.299882	0.792544	0.760297	0.777419	0.506898	-0.226008	0.773789	0.755486	0.772733	0.426117	-0.223824	0.775256	0.710332	0.791027	-0.699845
SIC0	0.0234556	-0.459362	-0.450813	-0.4449	-0.303044	-0.56855	0.674607	0.717646	-0.246707	-0.218073	0.678125	0.694786	0.719553	-0.250549	-0.212815	0.692208	-0.209162	-0.163395	-0.273165	0.738528	-0.211416	0.747195	0.76506	0.684191	-0.209403	0.743724	-0.322417	-0.264852	0.0677479	0.0666165	0.0793359	0.710417	0.749952	-0.524804	-0.229772	0.710782	0.712213	0.740834	0.5198	-0.209678	0.726251	0.713952	0.737012	0.503369	-0.209263	0.730323	0.705078	0.757184	-0.488196
SIC1	0.787919	0.671394	0.702724	0.665178	0.72656	0.620188	-0.49945	-0.417569	0.0334097	0.507775	-0.554906	-0.471353	-0.395754	0.0404986	0.522085	-0.547704	0.496055	0.351799	0.586884	-0.489332	0.492567	-0.482245	-0.390726	-0.492869	0.494386	-0.486046	0.631489	0.569814	-0.696882	-0.697425	-0.696789	-0.538214	-0.446213	0.697939	0.565675	-0.537762	-0.501389	-0.429259	-0.527583	0.501025	-0.495785	-0.491535	-0.430178	-0.45089	0.498649	-0.491131	-0.518583	-0.446782	0.714772
SIC2	0.802972	0.787764	0.817128	0.775214	0.785195	0.788772	-0.719832	-0.696197	0.254037	0.510791	-0.772961	-0.705235	-0.679544	0.272037	0.525323	-0.767244	0.494881	0.327716	0.615984	-0.748312	0.49203	-0.761	-0.711017	-0.695246	0.492963	-0.764375	0.682384	0.593647	-0.69052	-0.691417	-0.692695	-0.799794	-0.75051	0.883775	0.576822	-0.799471	-0.759288	-0.727807	-0.651787	0.500216	-0.764416	-0.749458	-0.725424	-0.560892	0.497796	-0.76119	-0.75356	-0.743691	0.872035
SIC3	0.719197	0.632298	0.657275	0.623503	0.61809	0.681684	-0.691032	-0.710208	0.392308	0.330416	-0.732327	-0.686145	-0.698091	0.435614	0.342836	-0.730655	0.312151	0.14447	0.44185	-0.71914	0.31024	-0.752116	-0.742176	-0.597962	0.310794	-0.756293	0.509568	0.415471	-0.531656	-0.533575	-0.536639	-0.786477	-0.770065	0.789412	0.395646	-0.786299	-0.747164	-0.743442	-0.541069	0.318122	-0.758927	-0.739828	-0.738725	-0.456184	0.315779	-0.758986	-0.713962	-0.76191	0.745132
SIC4	0.675768	0.683962	0.709863	0.670831	0.641489	0.744277	-0.753936	-0.761665	0.381344	0.350789	-0.799228	-0.748867	-0.748019	0.423532	0.362405	-0.80267	0.331758	0.159774	0.467767	-0.787147	0.330125	-0.814752	-0.793912	-0.676871	0.330486	-0.817973	0.541596	0.441092	-0.532884	-0.534849	-0.539636	-0.845934	-0.823747	0.834662	0.416712	-0.845803	-0.806325	-0.795386	-0.598768	0.33751	-0.818393	-0.799245	-0.790604	-0.514312	0.335066	-0.819094	-0.781395	-0.819654	0.792409
SIC5	0.670696	0.707152	0.730813	0.693123	0.654783	0.772574	-0.796137	-0.818804	0.39999	0.365305	-0.832991	-0.795064	-0.807794	0.439734	0.376141	-0.830914	0.346526	0.178868	0.482145	-0.834404	0.345044	-0.863596	-0.852869	-0.719563	0.345232	-0.866481	0.55821	0.45641	-0.526598	-0.528166	-0.5333	-0.887136	-0.876559	0.862714	0.429827	-0.887023	-0.852793	-0.852023	-0.633261	0.35221	-0.865135	-0.846269	-0.847402	-0.550768	0.349902	-0.865534	-0.822546	-0.870812	0.81697
SIC6	0.650707	0.72622	0.746278	0.711197	0.660935	0.797574	-0.840245	-0.883492	0.418553	0.378724	-0.864521	-0.844814	-0.876401	0.454097	0.388255	-0.854721	0.36066	0.202302	0.493132	-0.884891	0.359419	-0.915757	-0.91946	-0.765829	0.359358	-0.918112	0.570884	0.469212	-0.507662	-0.508642	-0.514166	-0.928093	-0.934054	0.885643	0.440038	-0.92801	-0.901817	-0.915366	-0.669647	0.36614	-0.914308	-0.8962	-0.911062	-0.591497	0.364067	-0.914274	-0.86467	-0.92609	0.835862
TIC0	0.769923	0.927293	0.883527	0.952339	0.992104	0.866126	-0.666203	-0.593645	-0.129214	0.926448	-0.701401	-0.647212	-0.578946	-0.15313	0.93649	-0.683834	0.921275	0.812379	0.97044	-0.695373	0.919304	-0.666699	-0.586533	-0.787196	0.919626	-0.667184	0.982216	0.962908	-0.92058	-0.919556	-0.92233	-0.690173	-0.623014	0.793625	0.957717	-0.68982	-0.66431	-0.610655	-0.766437	0.920752	-0.661017	-0.653871	-0.610342	-0.705638	0.919526	-0.654902	-0.708797	-0.618857	0.839704
TIC1	0.782295	0.936603	0.900204	0.957912	0.994059	0.880529	-0.687368	-0.610905	-0.108682	0.907641	-0.727112	-0.667192	-0.594682	-0.128299	0.918376	-0.712105	0.901048	0.783508	0.958452	-0.714665	0.898975	-0.687594	-0.602895	-0.798066	0.899383	-0.688279	0.975986	0.949259	-0.913944	-0.913143	-0.91614	-0.714497	-0.642659	0.819162	0.942793	-0.714143	-0.686331	-0.628592	-0.776195	0.901033	-0.683215	-0.675812	-0.628264	-0.711631	0.899593	-0.677424	-0.729836	-0.639935	0.861982
TIC2	0.759014	0.950911	0.906533	0.974733	0.992565	0.917561	-0.742945	-0.67349	-0.0839649	0.898908	-0.782191	-0.726091	-0.657861	-0.100947	0.909578	-0.771875	0.890344	0.762528	0.957438	-0.77473	0.888745	-0.750566	-0.672371	-0.847225	0.888695	-0.750936	0.979651	0.946793	-0.901082	-0.900365	-0.905328	-0.772819	-0.708957	0.837023	0.935137	-0.772549	-0.745846	-0.693394	-0.809725	0.890083	-0.744975	-0.736295	-0.692472	-0.748128	0.888538	-0.740424	-0.787568	-0.708425	0.872804
TIC3	0.687503	0.943279	0.889077	0.971004	0.976632	0.918976	-0.757011	-0.689459	-0.102532	0.916356	-0.792495	-0.742985	-0.674949	-0.119439	0.924157	-0.785673	0.909214	0.796073	0.966819	-0.790696	0.908274	-0.765081	-0.690927	-0.866997	0.907937	-0.764827	0.98241	0.957504	-0.868223	-0.86735	-0.874279	-0.781298	-0.723592	0.812389	0.94507	-0.781108	-0.757785	-0.70814	-0.818166	0.908028	-0.757923	-0.749402	-0.706927	-0.764086	0.906728	-0.754429	-0.802041	-0.725766	0.847222
TIC4	0.666657	0.941272	0.886656	0.968682	0.9679	0.923151	-0.767981	-0.699828	-0.0992885	0.908302	-0.804047	-0.754532	-0.685137	-0.114961	0.915489	-0.799498	0.900767	0.787582	0.95966	-0.802074	0.900018	-0.776592	-0.702055	-0.876565	0.899585	-0.776158	0.976192	0.95019	-0.8532	-0.852393	-0.859964	-0.791771	-0.734539	0.81175	0.936497	-0.791609	-0.768577	-0.718534	-0.82272	0.899677	-0.769138	-0.760571	-0.717236	-0.769969	0.898371	-0.766112	-0.813242	-0.73814	0.844909
TIC5	0.667458	0.942175	0.888058	0.969184	0.967515	0.925107	-0.772231	-0.705864	-0.0936497	0.905871	-0.807784	-0.759132	-0.691361	-0.108842	0.913048	-0.802861	0.89824	0.784691	0.957862	-0.806635	0.897493	-0.781794	-0.7085	-0.879124	0.897056	-0.781379	0.97508	0.948295	-0.85122	-0.850417	-0.857987	-0.796636	-0.740549	0.815405	0.934335	-0.796474	-0.773649	-0.724701	-0.824536	0.897206	-0.774337	-0.765686	-0.723382	-0.771533	0.895898	-0.771321	-0.817295	-0.74395	0.847615
TIC6	0.668859	0.943707	0.890579	0.969922	0.966518	0.9287	-0.780351	-0.717495	-0.0825962	0.900887	-0.814893	-0.767941	-0.703364	-0.0968446	0.908044	-0.809239	0.893072	0.778841	0.954104	-0.815354	0.892329	-0.791774	-0.720929	-0.88391	0.891883	-0.791397	0.972661	0.944352	-0.847134	-0.846339	-0.853906	-0.805951	-0.752119	0.822351	0.929872	-0.805793	-0.783377	-0.736582	-0.827881	0.892148	-0.784313	-0.775499	-0.735224	-0.774399	0.890836	-0.781318	-0.82502	-0.75513	0.852697
IORB	0.737851	0.915616	0.912049	0.910514	0.87306	0.942206	-0.858253	-0.820044	0.148219	0.624474	-0.899649	-0.847548	-0.804995	0.151942	0.63959	-0.893977	0.609013	0.427271	0.739004	-0.897096	0.606786	-0.891935	-0.834582	-0.886795	0.606856	-0.893072	0.809434	0.717284	-0.78091	-0.781142	-0.787465	-0.914474	-0.868148	0.93811	0.689342	-0.914285	-0.882988	-0.847111	-0.81401	0.610389	-0.888037	-0.874323	-0.84444	-0.738631	0.607892	-0.885652	-0.899443	-0.867159	0.937286
MaxIC	0.0364862	0.578829	0.559754	0.566977	0.444885	0.62788	-0.589184	-0.478064	-0.244093	0.404421	-0.608603	-0.578556	-0.463527	-0.238338	0.410879	-0.629706	0.403601	0.325605	0.462379	-0.575571	0.40321	-0.534591	-0.446558	-0.661255	0.403071	-0.531596	0.49748	0.450659	-0.358169	-0.358849	-0.373236	-0.538305	-0.473775	0.457664	0.425866	-0.538566	-0.540895	-0.465946	-0.613508	0.392119	-0.536059	-0.542605	-0.467407	-0.612394	0.390107	-0.539886	-0.610071	-0.507157	0.48217
HIC0	0.809696	0.762773	0.771796	0.765549	0.829912	0.694993	-0.528783	-0.429716	-0.103646	0.658433	-0.573578	-0.498951	-0.408753	-0.107836	0.672342	-0.556597	0.649018	0.510448	0.726266	-0.516567	0.645598	-0.49395	-0.391346	-0.570474	0.647284	-0.496858	0.760757	0.713789	-0.815469	-0.815687	-0.81525	-0.545037	-0.44623	0.713898	0.710156	-0.544555	-0.514855	-0.434443	-0.61773	0.652509	-0.505424	-0.504636	-0.436335	-0.549831	0.650371	-0.499372	-0.549561	-0.447187	0.749367
HIC1	0.829348	0.750037	0.750547	0.758731	0.836757	0.670962	-0.482856	-0.404219	-0.0609057	0.684487	-0.531362	-0.455344	-0.385826	-0.0710209	0.700426	-0.515122	0.677883	0.548302	0.744725	-0.486996	0.674148	-0.470787	-0.387619	-0.539532	0.675757	-0.47412	0.769446	0.731589	-0.841611	-0.841817	-0.839291	-0.519332	-0.435899	0.695171	0.733387	-0.518832	-0.48333	-0.420781	-0.573192	0.679121	-0.477921	-0.471679	-0.421126	-0.499993	0.677236	-0.471164	-0.514678	-0.42873	0.732859
HIC2	0.861414	0.86528	0.858356	0.873153	0.917786	0.819787	-0.669875	-0.614027	0.0177339	0.733302	-0.709457	-0.649957	-0.598183	0.0105223	0.748179	-0.689679	0.723329	0.575272	0.811449	-0.68897	0.720224	-0.677014	-0.60781	-0.71533	0.721219	-0.679703	0.851074	0.79617	-0.869484	-0.86912	-0.870201	-0.713952	-0.64868	0.835059	0.787109	-0.713537	-0.681727	-0.633488	-0.713961	0.725329	-0.679874	-0.670723	-0.632725	-0.637801	0.723337	-0.673955	-0.703621	-0.641148	0.857915
HIC3	0.824852	0.928313	0.920365	0.933255	0.948528	0.904862	-0.765871	-0.704011	0.0415969	0.752429	-0.811727	-0.747219	-0.686474	0.0361975	0.76621	-0.800099	0.740474	0.582061	0.840866	-0.794268	0.737857	-0.780488	-0.703812	-0.820356	0.738511	-0.782218	0.888758	0.823729	-0.870202	-0.870069	-0.873603	-0.813505	-0.746129	0.901937	0.80843	-0.813165	-0.779162	-0.726891	-0.786293	0.742654	-0.779457	-0.768535	-0.725472	-0.708703	0.740515	-0.774831	-0.805932	-0.742958	0.921376
HIC4	0.850747	0.859595	0.861878	0.862173	0.907768	0.809565	-0.651534	-0.592917	0.0149456	0.725893	-0.693806	-0.62924	-0.575948	0.0237292	0.740982	-0.673891	0.716441	0.571519	0.800965	-0.662891	0.713097	-0.654501	-0.584438	-0.68929	0.714454	-0.657722	0.839349	0.785763	-0.86621	-0.867235	-0.866312	-0.697602	-0.628323	0.835576	0.779454	-0.697167	-0.663045	-0.6125	-0.695962	0.718322	-0.66074	-0.652103	-0.611993	-0.615466	0.716267	-0.655004	-0.68418	-0.621099	0.857014
HIC5	0.824852	0.928313	0.920365	0.933255	0.948528	0.904862	-0.765871	-0.704011	0.0415969	0.752429	-0.811727	-0.747219	-0.686474	0.0361975	0.76621	-0.800099	0.740474	0.582061	0.840866	-0.794268	0.737857	-0.780488	-0.703812	-0.820356	0.738511	-0.782218	0.888758	0.823729	-0.870202	-0.870069	-0.873603	-0.813505	-0.746129	0.901937	0.80843	-0.813165	-0.779162	-0.726891	-0.786293	0.742654	-0.779457	-0.768535	-0.725472	-0.708703	0.740515	-0.774831	-0.805932	-0.742958	0.921376
HIC6	0.748301	0.89432	0.893967	0.887703	0.856582	0.917589	-0.886938	-0.91076	0.249594	0.625967	-0.899294	-0.888517	-0.905198	0.250634	0.636487	-0.870601	0.612719	0.467842	0.723933	-0.936112	0.610864	-0.94444	-0.928681	-0.892427	0.610869	-0.945501	0.790063	0.70676	-0.700748	-0.69978	-0.704326	-0.947939	-0.94245	0.959862	0.680992	-0.947726	-0.931698	-0.935159	-0.81326	0.616041	-0.937067	-0.924371	-0.933202	-0.740498	0.614322	-0.93296	-0.916403	-0.931193	0.943123
HBIC0	0.538855	0.239354	0.257483	0.249993	0.381028	0.134249	0.0295008	0.144274	-0.241266	0.319832	-0.0122723	0.0665905	0.164634	-0.230506	0.330228	-0.00493403	0.317283	0.250179	0.331435	0.0926436	0.31405	0.110415	0.205068	0.0320197	0.316563	0.105563	0.322562	0.326677	-0.488785	-0.49053	-0.484134	0.041111	0.148448	0.169461	0.3463	0.0416059	0.0674446	0.156073	-0.112798	0.320413	0.0824945	0.0745565	0.152263	-0.0752641	0.318995	0.0871197	0.0348232	0.144094	0.211488
HBIC1	0.327889	-0.0836579	-0.0708923	-0.0666346	0.0885282	-0.200292	0.356179	0.421874	-0.180051	0.109738	0.318704	0.385993	0.434035	-0.165957	0.119211	0.319528	0.114432	0.106282	0.0830257	0.409717	0.111443	0.408857	0.448337	0.368957	0.113812	0.403001	0.0442309	0.0820469	-0.260173	-0.262676	-0.251033	0.346206	0.411882	-0.144257	0.116058	0.346636	0.374685	0.42109	0.222246	0.114177	0.383182	0.38093	0.419452	0.248023	0.113726	0.387131	0.357638	0.41931	-0.108182
HBIC2	0.171625	-0.354318	-0.349071	-0.331174	-0.172444	-0.447457	0.539197	0.541912	-0.0650535	-0.112383	0.524424	0.556112	0.544216	-0.0379801	-0.106194	0.529505	-0.105898	-0.0770125	-0.159256	0.586316	-0.107968	0.565186	0.546646	0.597936	-0.106045	0.558926	-0.211992	-0.157945	-0.0243412	-0.0272059	-0.013794	0.516789	0.533006	-0.36887	-0.119683	0.517119	0.538147	0.539258	0.456586	-0.106027	0.540886	0.541942	0.539477	0.467854	-0.105718	0.543338	0.552472	0.549243	-0.357483
HBIC3	0.084886	-0.450602	-0.446725	-0.423794	-0.269137	-0.528229	0.628066	0.630211	0.0083775	-0.193587	0.593895	0.645546	0.634876	0.0445816	-0.187916	0.580174	-0.18746	-0.15499	-0.243887	0.659871	-0.189134	0.631561	0.611712	0.677831	-0.187319	0.625727	-0.305061	-0.246065	0.0447767	0.0400969	0.054863	0.580081	0.595647	-0.45335	-0.203303	0.580365	0.615876	0.614442	0.576499	-0.187646	0.612528	0.620318	0.61702	0.59188	-0.18723	0.612934	0.630111	0.612103	-0.446426
HBIC4	0.435893	-0.00288929	0.0189347	0.00849111	0.159028	-0.100242	0.233244	0.254326	-0.0358441	0.143095	0.203228	0.258358	0.263853	0.024018	0.153517	0.21548	0.145242	0.121129	0.127079	0.286188	0.142048	0.260666	0.265402	0.299303	0.144758	0.252921	0.0956681	0.122435	-0.313242	-0.318633	-0.30385	0.192937	0.233953	-0.00211747	0.156147	0.193385	0.226137	0.245433	0.159844	0.146142	0.229626	0.232536	0.245343	0.205656	0.145533	0.232949	0.237404	0.249317	0.00649757
HBIC5	0.084886	-0.450602	-0.446725	-0.423794	-0.269137	-0.528229	0.628066	0.630211	0.0083775	-0.193587	0.593895	0.645546	0.634876	0.0445816	-0.187916	0.580174	-0.18746	-0.15499	-0.243887	0.659871	-0.189134	0.631561	0.611712	0.677831	-0.187319	0.625727	-0.305061	-0.246065	0.0447767	0.0400969	0.054863	0.580081	0.595647	-0.45335	-0.203303	0.580365	0.615876	0.614442	0.576499	-0.187646	0.612528	0.620318	0.61702	0.59188	-0.18723	0.612934	0.630111	0.612103	-0.446426
HBIC6	0.640031	0.718624	0.72423	0.708261	0.66219	0.775133	-0.835197	-0.93399	0.433377	0.426489	-0.824203	-0.852558	-0.938514	0.445326	0.433978	-0.787412	0.413392	0.294088	0.519418	-0.897336	0.412213	-0.930047	-0.972761	-0.785463	0.41182	-0.931238	0.587483	0.502297	-0.482914	-0.481939	-0.485352	-0.914208	-0.962571	0.86594	0.475373	-0.914097	-0.908465	-0.961797	-0.682197	0.417715	-0.919495	-0.90391	-0.958709	-0.61673	0.416542	-0.916454	-0.853576	-0.942891	0.81694
HCIC0	-0.424787	0.097102	0.074352	0.0820793	-0.071276	0.188496	-0.279077	-0.340107	0.136031	-0.0274105	-0.259777	-0.306104	-0.352328	0.119197	-0.0356619	-0.274343	-0.0262883	0.00790731	-0.0215038	-0.347312	-0.0232852	-0.346204	-0.398816	-0.335951	-0.0258894	-0.341163	-0.000588053	-0.01778	0.234049	0.236333	0.226155	-0.288844	-0.359592	0.108497	-0.0453812	-0.28931	-0.303672	-0.358315	-0.176268	-0.0308888	-0.317752	-0.307703	-0.354159	-0.195382	-0.030035	-0.321687	-0.306535	-0.361097	0.0886811
HCIC1	-0.213577	0.289761	0.288654	0.257076	0.0945573	0.390912	-0.541497	-0.600302	0.037732	0.0483911	-0.472136	-0.567056	-0.613794	0.062977	0.0397747	-0.439926	0.0427845	0.035254	0.0824113	-0.54093	0.0452411	-0.538555	-0.583688	-0.500467	0.0435568	-0.535745	0.136724	0.0889423	0.115346	0.117176	0.105506	-0.492087	-0.550937	0.33722	0.0473641	-0.492448	-0.538106	-0.576231	-0.448203	0.0432017	-0.53697	-0.546037	-0.57806	-0.469878	0.0432087	-0.539346	-0.519193	-0.560459	0.29739
HCIC2	0.0412871	0.519924	0.530644	0.483407	0.37599	0.528293	-0.560321	-0.507183	-0.374154	0.326725	-0.501061	-0.56051	-0.508508	-0.377686	0.325075	-0.454513	0.324333	0.290526	0.360021	-0.497966	0.324095	-0.456683	-0.406842	-0.582505	0.32401	-0.454299	0.414828	0.372248	-0.229967	-0.227747	-0.236069	-0.435599	-0.407589	0.430536	0.336966	-0.435696	-0.495696	-0.453138	-0.65878	0.323028	-0.471183	-0.502984	-0.464006	-0.68702	0.322051	-0.468293	-0.529461	-0.433732	0.450242
HCIC3	-0.119546	0.174984	0.172316	0.148386	0.0700695	0.170283	-0.23929	-0.252057	-0.347564	0.0915351	-0.144356	-0.252769	-0.267224	-0.373539	0.0883752	-0.0806504	0.0958401	0.121258	0.0886735	-0.180229	0.0957307	-0.149664	-0.158209	-0.252704	0.0953774	-0.147076	0.119544	0.108064	0.00657527	0.0101694	0.0066884	-0.105098	-0.129346	0.0899047	0.0831248	-0.105204	-0.185281	-0.191827	-0.352239	0.0929632	-0.160215	-0.195312	-0.203567	-0.409754	0.0931413	-0.15575	-0.191867	-0.142664	0.105201
HCIC4	-0.312457	-0.0586128	-0.0765514	-0.0736697	-0.164378	-0.0281017	-0.0998426	-0.131019	-0.292699	-0.109173	-0.0015645	-0.121869	-0.149543	-0.336224	-0.116695	0.046999	-0.105229	-0.0577638	-0.12131	-0.052428	-0.103941	-0.0252983	-0.0489939	-0.106206	-0.105151	-0.0210778	-0.0999785	-0.102152	0.229042	0.233624	0.227284	0.0352558	-0.0090945	-0.132814	-0.128011	0.034987	-0.0502513	-0.0705647	-0.174176	-0.107414	-0.0289061	-0.0631059	-0.0813453	-0.255155	-0.106748	-0.0270685	-0.0482384	-0.0260755	-0.127774
HCIC5	-0.119546	0.174984	0.172316	0.148386	0.0700695	0.170283	-0.23929	-0.252057	-0.347564	0.0915351	-0.144356	-0.252769	-0.267224	-0.373539	0.0883752	-0.0806504	0.0958401	0.121258	0.0886735	-0.180229	0.0957307	-0.149664	-0.158209	-0.252704	0.0953774	-0.147076	0.119544	0.108064	0.00657527	0.0101694	0.0066884	-0.105098	-0.129346	0.0899047	0.0831248	-0.105204	-0.185281	-0.191827	-0.352239	0.0929632	-0.160215	-0.195312	-0.203567	-0.409754	0.0931413	-0.15575	-0.191867	-0.142664	0.105201
HCIC6	-0.51268	-0.658792	-0.668205	-0.64464	-0.581999	-0.731655	0.815776	0.918254	-0.445013	-0.364244	0.807989	0.834264	0.922722	-0.474777	-0.368748	0.78113	-0.351041	-0.244735	-0.45145	0.869078	-0.350675	0.909183	0.964575	0.738534	-0.350052	0.911227	-0.517409	-0.435238	0.381585	0.381308	0.386047	0.897791	0.952872	-0.818812	-0.406666	0.89779	0.890581	0.948326	0.637193	-0.355341	0.904297	0.887551	0.944428	0.5746	-0.354299	0.903431	0.834119	0.936451	-0.759928
HSIC0	0.490495	0.265927	0.280142	0.278052	0.39242	0.174674	-0.0289311	0.130305	-0.364866	0.339366	-0.0712917	0.0126685	0.155653	-0.353792	0.346921	-0.07181	0.334649	0.260253	0.35457	0.0569999	0.332113	0.0896959	0.219641	-0.0233724	0.33449	0.0858226	0.348952	0.350715	-0.477055	-0.478395	-0.477076	0.0173957	0.152287	0.162445	0.364385	0.0178039	0.0363125	0.158014	-0.187345	0.33847	0.0566291	0.0411573	0.152304	-0.163942	0.336702	0.0594875	-0.0139847	0.132451	0.209876
HSIC1	0.329035	-0.0950639	-0.0854515	-0.0708804	0.0873483	-0.201571	0.356514	0.438372	-0.140939	0.104305	0.29662	0.388613	0.455272	-0.136612	0.112974	0.278255	0.107259	0.091035	0.0822569	0.397757	0.104621	0.397147	0.454508	0.358479	0.106795	0.391994	0.0406085	0.0771701	-0.254829	-0.257326	-0.247402	0.3317	0.410231	-0.153793	0.112308	0.332092	0.370807	0.429163	0.242224	0.107932	0.376237	0.377732	0.428605	0.270951	0.107364	0.378754	0.347761	0.413083	-0.116562
HSIC2	0.417937	-0.154135	-0.15164	-0.121811	0.0342692	-0.205105	0.253866	0.233975	0.169897	0.00340433	0.218569	0.266942	0.240535	0.20518	0.00991659	0.213829	0.00158842	-0.0227797	-0.00576963	0.272489	-0.000123241	0.232916	0.213217	0.351936	0.0015007	0.226164	-0.0412107	-0.0167771	-0.160719	-0.163769	-0.154136	0.180781	0.192474	-0.0936252	0.0148271	0.181097	0.219049	0.213348	0.272844	0.00552723	0.21294	0.224913	0.216665	0.312471	0.00527118	0.213688	0.256064	0.210208	-0.109734
HSIC3	0.517876	0.0542252	0.05973	0.0849632	0.207684	0.0422773	0.00474353	0.00327036	0.290645	0.111421	-0.0614382	0.0204642	0.0181237	0.337793	0.118446	-0.086513	0.102842	0.0297045	0.136528	0.000330901	0.101497	-0.0425517	-0.0358818	0.0974448	0.102887	-0.0485271	0.1199	0.115646	-0.281045	-0.285495	-0.279506	-0.101491	-0.0713865	0.146182	0.138596	-0.101226	-0.0438947	-0.0330741	0.0889788	0.108776	-0.0565491	-0.0361946	-0.0272875	0.151855	0.107821	-0.0582053	-0.0117082	-0.0598905	0.119595
HSIC4	0.672503	0.277062	0.298323	0.291226	0.422055	0.216741	-0.111844	-0.0937577	0.130994	0.310473	-0.160433	-0.0884678	-0.078858	0.190537	0.321729	-0.155264	0.3046	0.222389	0.336898	-0.0856283	0.301597	-0.117596	-0.0971521	-0.0312523	0.303981	-0.124988	0.330533	0.321626	-0.491342	-0.496252	-0.486578	-0.186393	-0.138371	0.330133	0.344076	-0.185954	-0.140575	-0.115521	-0.108684	0.308788	-0.142796	-0.132062	-0.113584	-0.0366894	0.307461	-0.140442	-0.12012	-0.125061	0.321629
HSIC5	0.517876	0.0542252	0.05973	0.0849632	0.207684	0.0422773	0.00474353	0.00327036	0.290645	0.111421	-0.0614382	0.0204642	0.0181237	0.337793	0.118446	-0.086513	0.102842	0.0297045	0.136528	0.000330901	0.101497	-0.0425517	-0.0358818	0.0974448	0.102887	-0.0485271	0.1199	0.115646	-0.281045	-0.285495	-0.279506	-0.101491	-0.0713865	0.146182	0.138596	-0.101226	-0.0438947	-0.0330741	0.0889788	0.108776	-0.0565491	-0.0361946	-0.0272875	0.151855	0.107821	-0.0582053	-0.0117082	-0.0598905	0.119595
HTIC0	0.810713	0.897647	0.869768	0.915646	0.96617	0.828465	-0.618181	-0.535441	-0.119344	0.860859	-0.659317	-0.59453	-0.518392	-0.139743	0.873491	-0.640779	0.854257	0.729267	0.915023	-0.639912	0.851544	-0.611607	-0.521664	-0.728851	0.852344	-0.612749	0.935039	0.905654	-0.930788	-0.930375	-0.930933	-0.644568	-0.565074	0.785474	0.901358	-0.644133	-0.6141	-0.55156	-0.723964	0.855023	-0.609132	-0.602698	-0.551684	-0.65683	0.853487	-0.602372	-0.65794	-0.560167	0.832445
HTIC1	0.80065	0.904349	0.86817	0.926815	0.97765	0.834448	-0.620995	-0.542011	-0.128228	0.893368	-0.66097	-0.598738	-0.52589	-0.150887	0.905704	-0.643304	0.888055	0.770463	0.941774	-0.645991	0.885504	-0.617714	-0.532427	-0.738801	0.886159	-0.618721	0.955773	0.932847	-0.936608	-0.936004	-0.937065	-0.647813	-0.573129	0.777926	0.929822	-0.647403	-0.618123	-0.559519	-0.729459	0.887579	-0.614004	-0.60688	-0.559353	-0.664503	0.886166	-0.607394	-0.663174	-0.567796	0.826372
HTIC2	0.783302	0.93435	0.893307	0.957768	0.994005	0.879184	-0.683642	-0.606231	-0.126021	0.908568	-0.720732	-0.663632	-0.590399	-0.146874	0.919472	-0.704619	0.901975	0.780865	0.960821	-0.709149	0.899913	-0.680693	-0.596718	-0.796068	0.900264	-0.681361	0.9783	0.951877	-0.929843	-0.929016	-0.932258	-0.707042	-0.635789	0.807767	0.944381	-0.706694	-0.680253	-0.622409	-0.77863	0.901818	-0.67677	-0.669907	-0.622138	-0.716737	0.90038	-0.670998	-0.725118	-0.633271	0.851668
HTIC3	0.764851	0.947039	0.904992	0.970224	0.997436	0.900327	-0.712592	-0.631932	-0.126999	0.911273	-0.751003	-0.692928	-0.615443	-0.145736	0.921378	-0.73802	0.903909	0.780465	0.96584	-0.737812	0.902108	-0.708917	-0.622337	-0.823315	0.90233	-0.709361	0.985209	0.956576	-0.922263	-0.921525	-0.925882	-0.734567	-0.662117	0.820152	0.946928	-0.734255	-0.708085	-0.64784	-0.800027	0.903936	-0.704973	-0.698209	-0.647511	-0.739374	0.90245	-0.69985	-0.754545	-0.662087	0.862191
HTIC4	0.790888	0.929028	0.89147	0.951057	0.990837	0.870823	-0.670856	-0.593601	-0.120197	0.903547	-0.709492	-0.649915	-0.577398	-0.136543	0.914884	-0.693034	0.897141	0.776083	0.95519	-0.694825	0.894908	-0.668084	-0.584252	-0.780605	0.895417	-0.669002	0.972073	0.945929	-0.933155	-0.932788	-0.935044	-0.696939	-0.624461	0.80673	0.94	-0.696572	-0.668541	-0.61055	-0.765934	0.896985	-0.665059	-0.657975	-0.610278	-0.701556	0.895521	-0.659195	-0.712291	-0.621239	0.850213
HTIC5	0.764851	0.947039	0.904992	0.970224	0.997436	0.900327	-0.712592	-0.631932	-0.126999	0.911273	-0.751003	-0.692928	-0.615443	-0.145736	0.921378	-0.73802	0.903909	0.780465	0.96584	-0.737812	0.902108	-0.708917	-0.622337	-0.823315	0.90233	-0.709361	0.985209	0.956576	-0.922263	-0.921525	-0.925882	-0.734567	-0.662117	0.820152	0.946928	-0.734255	-0.708085	-0.64784	-0.800027	0.903936	-0.704973	-0.698209	-0.647511	-0.739374	0.90245	-0.69985	-0.754545	-0.662087	0.862191
HIORB	0.824852	0.928313	0.920365	0.933255	0.948528	0.904862	-0.765871	-0.704011	0.0415969	0.752429	-0.811727	-0.747219	-0.686474	0.0361975	0.76621	-0.800099	0.740474	0.582061	0.840866	-0.794268	0.737857	-0.780488	-0.703812	-0.820356	0.738511	-0.782218	0.888758	0.823729	-0.870202	-0.870069	-0.873603	-0.813505	-0.746129	0.901937	0.80843	-0.813165	-0.779162	-0.726891	-0.786293	0.742654	-0.779457	-0.768535	-0.725472	-0.708703	0.740515	-0.774831	-0.805932	-0.742958	0.921376
Correlation of RCIs with pI50			0.637753	0.601969	0.671984	0.760014	0.612473	-0.523747	-0.5435	0.156203	0.582534	-0.52886	-0.51806	-0.537813	0.142289	0.600943	-0.488256	0.57408	0.429854	0.655515	-0.539068	0.570365	-0.551117	-0.530865	-0.516046	0.57153	-0.554175	0.676958	0.634344	-0.800986	-0.801183	-0.79809	-0.570671	-0.55146	0.639427	0.636843	-0.570235	-0.557552	-0.552727	-0.53041	0.574515	-0.554892	-0.550089	-0.553508	-0.473513	0.572776	-0.548593	-0.529771	-0.535519
Correlation coeff. abs values			0.637753	0.601969	0.671984	0.760014	0.612473	0.523747	0.5435	0.156203	0.582534	0.52886	0.51806	0.537813	0.142289	0.600943	0.488256	0.57408	0.429854	0.655515	0.539068	0.570365	0.551117	0.530865	0.516046	0.57153	0.554175	0.676958	0.634344	0.800986	0.801183	0.79809	0.570671	0.55146	0.639427	0.636843	0.570235	0.557552	0.552727	0.53041	0.574515	0.554892	0.550089	0.553508	0.473513	0.572776	0.548593	0.529771	0.535519
Highest correlation			0.861414
Lowest correlation			0.0234556
[truncated: 180 more columns]
